# Supplementary material for: N-Benzyl-4-methyl-N-(4-methyl­phen­yl)benzene­sulfonamide
Source: Acta Crystallogr Sect E Struct Rep Online. 2011 Jul 23;67(Pt 8):o2100. doi: 10.1107/S1600536811028522 (PMC3213542; doi:10.1107/S1600536811028522)
Supplement: Supplementary file 1 [file e-67-o2100-sup1.cif]

##############################################################################
#                                                                            #
# This CIF contains the data in a paper accepted for publication in          #
# Acta Crystallographica Section E. It conforms to the requirements of       #
# Notes for Authors for Acta Crystallographica Section E, and has been       #
# peer reviewed under the auspices of the IUCr Commission on Journals.       #
#                                                                            #
# Full details of the Crystallographic Information File format               #
# are given in the paper "The Crystallographic Information File (CIF):       #
# a New Standard Archive File for Crystallography" by S. R. Hall, F. H.      #
# Allen and I. D. Brown [Acta Cryst. (1991), A47, 655-685].                  #
#                                                                            #
# The current version of the core CIF dictionary is obtainable from          #
# ftp://ftp.iucr.org/pub/cif_core.dic.                                       #
#                                                                            #
# Software is freely available for graphical display of the structure(s)     #
# in this CIF. For information consult the CIF software page                 #
# http://www.iucr.org/resources/cif/software.                                #
#                                                                            #
# This file may be used for bona fide research purposes within the           #
# scientific community so long as proper attribution is given to the journal # 
# article from which it was obtained.                                        #
#                                                                            #
##############################################################################
data_global
_audit_creation_method     'PLATON <TABLE ACC> option'
_journal_date_recd_electronic     2011-07-14
_journal_date_accepted     2011-07-15
_journal_name_full     'Acta Crystallographica, Section E'
_journal_year     2011
_journal_volume     67
_journal_issue      8
_journal_page_first     o2100
_journal_page_last     o2100
_journal_paper_category     QO
_journal_coeditor_code     SI2365
_publ_contact_author_name
;
Mehmet Akkurt
;
_publ_contact_author_address
; Department of Physics,
  Faculty of Sciences,
  Erciyes University,
  38039 Kayseri,
  Turkey
;
_publ_contact_author_email     'akkurt@erciyes.edu.tr'
_publ_contact_author_fax     '+90-352-4374933'
_publ_contact_author_phone     '+90-352-4374901 extra 33106'
_publ_section_title
;
<i>N</i>-Benzyl-4-methyl-<i>N</i>-(4-methylphenyl)benzenesulfonamide
;
loop_
    _publ_author_name
    _publ_author_footnote
    _publ_author_address
    'Komal Faryal' .
;
Department of Chemistry,
Government College University,
Lahore 54000,
Pakistan
;
    'Muhammad Akhyar Farrukh'
                  'Additional correspondence author, e-mail: akhyar@gcu.edu.pk.'
;
Department of Chemistry,
Government College University,
Lahore 54000,
Pakistan
;
    'Fahim Ashraf Qureshi' .
;
Department of Chemistry,
Government College University,
Lahore 54000,
Pakistan
;
    'Saba Ahmad' .
;
Department of Chemistry,
Government College University,
Lahore 54000,
Pakistan
;
    'Ahmad Adnan' .
;
Department of Chemistry,
Government College University,
Lahore 54000,
Pakistan
;
    'Mehmet Akkurt' .
;
  Department of Physics,
  Faculty of Sciences,
  Erciyes University,
  38039 Kayseri,
  Turkey
;
data_I
_chemical_name_systematic
;
<i>N</i>-Benzyl-4-methyl-<i>N</i>-(4-methylphenyl)benzenesulfonamide
;
_chemical_name_common     ?
_chemical_formula_moiety     'C21 H21 N O2 S'
_chemical_formula_sum     'C21 H21 N O2 S'
_chemical_formula_structural     ?
_chemical_formula_iupac     'C21 H21 N O2 S'
_chemical_formula_weight     351.46
_chemical_melting_point     ?
_symmetry_cell_setting     monoclinic
_symmetry_space_group_name_H-M     'P 21/c'
_symmetry_space_group_name_Hall     '-P 2ybc'
loop_
    _symmetry_equiv_pos_site_id
    _symmetry_equiv_pos_as_xyz
    1 x,y,z
    2 -x,1/2+y,1/2-z
    3 -x,-y,-z
    4 x,1/2-y,1/2+z
_cell_length_a     9.7089(6)
_cell_length_b     11.5973(5)
_cell_length_c     16.7661(9)
_cell_angle_alpha     90
_cell_angle_beta     97.691(2)
_cell_angle_gamma     90
_cell_volume     1870.83(17)
_cell_formula_units_Z     4
_cell_measurement_reflns_used     3286
_cell_measurement_theta_min     2.4516
_cell_measurement_theta_max     24.9383
_cell_measurement_temperature     296(2)
_cell_special_details
;
;
_exptl_crystal_description     prism
_exptl_crystal_colour     colourless
_exptl_crystal_size_max     0.85
_exptl_crystal_size_mid     0.13
_exptl_crystal_size_min     0.126
_exptl_crystal_size_rad     ?
_exptl_crystal_density_diffrn     1.248
_exptl_crystal_density_meas     ?
_exptl_crystal_density_method     'Not Measured'
_exptl_crystal_F_000     744
_exptl_absorpt_coefficient_mu     0.186
_exptl_absorpt_correction_type     none
_exptl_absorpt_process_details     ?
_exptl_absorpt_correction_T_min     ?
_exptl_absorpt_correction_T_max     ?
_exptl_special_details
;
;
_diffrn_ambient_temperature     296(2)
_diffrn_radiation_type     'MoK\a'
_diffrn_radiation_wavelength     0.71073
_diffrn_radiation_source     'sealed tube'
_diffrn_radiation_monochromator     'graphite'
_diffrn_measurement_device_type     'Bruker APEXII CCD'
_diffrn_measurement_method     '\f and \w'
_diffrn_detector_area_resol_mean     ?
_diffrn_reflns_number     11456
_diffrn_reflns_av_R_equivalents     0.0233
_diffrn_reflns_av_sigmaI/netI     0.0364
_diffrn_reflns_theta_min     2.89
_diffrn_reflns_theta_max     28.30
_diffrn_reflns_theta_full     28.30
_diffrn_measured_fraction_theta_max     0.982
_diffrn_measured_fraction_theta_full     0.982
_diffrn_reflns_limit_h_min     -11
_diffrn_reflns_limit_h_max     12
_diffrn_reflns_limit_k_min     -14
_diffrn_reflns_limit_k_max     9
_diffrn_reflns_limit_l_min     -22
_diffrn_reflns_limit_l_max     22
_diffrn_reflns_reduction_process
;
;
_diffrn_standards_number     0
_diffrn_standards_interval_count     ?
_diffrn_standards_decay_%     ?
_refine_special_details
;
Refinement on <i>F</i>^2^ for ALL reflections except those flagged by the user
for potential systematic errors. Weighted <i>R</i>-factors <i>wR</i> and all
goodnesses of fit <i>S</i> are based on <i>F</i>^2^, conventional
<i>R</i>-factors <i>R</i> are based on <i>F</i>, with <i>F</i> set to zero for
negative <i>F</i>^2^. The observed criterion of <i>F</i>^2^ > \s(<i>F</i>^2^)
is used only for calculating -<i>R</i>-factor-obs <i>etc</i>. and is not
relevant to the choice of reflections for refinement. <i>R</i>-factors based
on <i>F</i>^2^ are statistically about twice as large as those based on
<i>F</i>, and <i>R</i>-factors based on ALL data will be even larger.
;
_reflns_number_total     4574
_reflns_number_gt     2964
_reflns_threshold_expression     I>2\s(I)
_refine_ls_structure_factor_coef     Fsqd
_refine_ls_matrix_type     full
_refine_ls_R_factor_all     0.0796
_refine_ls_R_factor_gt     0.0469
_refine_ls_wR_factor_gt     0.1143
_refine_ls_wR_factor_ref     0.1329
_refine_ls_goodness_of_fit_ref     1.025
_refine_ls_restrained_S_all     1.025
_refine_ls_number_reflns     4574
_refine_ls_number_parameters     228
_refine_ls_number_restraints     0
_refine_ls_number_constraints     ?
_refine_ls_hydrogen_treatment     constr
_refine_ls_weighting_scheme     calc
_refine_ls_weighting_details
         'calc w=1/[\s^2^(Fo^2^)+(0.0588P)^2^+0.2963P] where P=(Fo^2^+2Fc^2^)/3'
_atom_sites_solution_hydrogens     geom
_atom_sites_solution_primary     direct
_atom_sites_solution_secondary     difmap
_refine_ls_shift/su_max     0.000
_refine_ls_shift/su_mean     0.000
_refine_diff_density_max     0.195
_refine_diff_density_min     -0.240
_refine_ls_extinction_method     'none'
_refine_ls_abs_structure_details     ?
_refine_ls_abs_structure_Flack     .
loop_
    _atom_type_symbol
    _atom_type_description
    _atom_type_scat_dispersion_real
    _atom_type_scat_dispersion_imag
    _atom_type_scat_source
    C C 0.0033 0.0016 ' International Tables Vol C Tables 4.2.6.8 and 6.1.1.4'
    H H 0.0000 0.0000 ' International Tables Vol C Tables 4.2.6.8 and 6.1.1.4'
    N N 0.0061 0.0033 ' International Tables Vol C Tables 4.2.6.8 and 6.1.1.4'
    O O 0.0106 0.0060 ' International Tables Vol C Tables 4.2.6.8 and 6.1.1.4'
    S S 0.1246 0.1234 ' International Tables Vol C Tables 4.2.6.8 and 6.1.1.4'
_computing_data_collection     'APEX2 (Bruker, 2007)'
_computing_cell_refinement     'SAINT (Bruker, 2007)'
_computing_data_reduction     'SAINT (Bruker, 2007)'
_computing_structure_solution     'SHELXS97 (Sheldrick, 2008)'
_computing_structure_refinement     'SHELXL97 (Sheldrick, 2008)'
_computing_molecular_graphics     'ORTEP-3 for Windows (Farrugia, 1997)'
_computing_publication_material
                                'WinGX (Farrugia, 1999) and PLATON (Spek, 2009)'
loop_
    _atom_site_type_symbol
    _atom_site_label
    _atom_site_fract_x
    _atom_site_fract_y
    _atom_site_fract_z
    _atom_site_U_iso_or_equiv
    _atom_site_thermal_displace_type
    _atom_site_calc_flag
    _atom_site_refinement_flags
    _atom_site_occupancy
    _atom_site_disorder_assembly
    _atom_site_disorder_group
    S S1 0.89447(6) 0.62917(4) 0.14182(3) 0.0546(2) Uani d . 1.000 . .
    O O1 0.98019(17) 0.65672(12) 0.08157(8) 0.0726(5) Uani d . 1.000 . .
    O O2 0.81350(16) 0.71695(11) 0.17304(8) 0.0683(5) Uani d . 1.000 . .
    N N1 0.99846(16) 0.57740(12) 0.21798(9) 0.0519(5) Uani d . 1.000 . .
    C C1 0.7808(2) 0.51881(16) 0.10313(10) 0.0527(6) Uani d . 1.000 . .
    C C2 0.6492(2) 0.50937(19) 0.12566(13) 0.0687(8) Uani d . 1.000 . .
    C C3 0.5614(2) 0.4236(2) 0.09295(14) 0.0780(9) Uani d . 1.000 . .
    C C4 0.6002(3) 0.34620(19) 0.03843(13) 0.0733(8) Uani d . 1.000 . .
    C C5 0.7323(3) 0.3563(2) 0.01758(14) 0.0784(9) Uani d . 1.000 . .
    C C6 0.8220(2) 0.44090(19) 0.04879(12) 0.0697(8) Uani d . 1.000 . .
    C C7 0.5014(3) 0.2542(2) 0.00171(18) 0.1051(12) Uani d . 1.000 . .
    C C8 0.94537(19) 0.56548(14) 0.29392(10) 0.0477(5) Uani d . 1.000 . .
    C C9 0.8894(2) 0.46311(15) 0.31576(11) 0.0574(6) Uani d . 1.000 . .
    C C10 0.8403(2) 0.45394(17) 0.38906(12) 0.0610(7) Uani d . 1.000 . .
    C C11 0.8447(2) 0.54630(18) 0.44177(10) 0.0559(6) Uani d . 1.000 . .
    C C12 0.9021(2) 0.64773(17) 0.41902(11) 0.0610(7) Uani d . 1.000 . .
    C C13 0.9533(2) 0.65776(16) 0.34641(11) 0.0572(6) Uani d . 1.000 . .
    C C14 0.7875(2) 0.5353(2) 0.52065(12) 0.0747(8) Uani d . 1.000 . .
    C C15 1.1138(2) 0.50075(16) 0.20267(12) 0.0583(7) Uani d . 1.000 . .
    C C16 1.2518(2) 0.54652(15) 0.23897(11) 0.0501(6) Uani d . 1.000 . .
    C C17 1.2928(3) 0.65709(18) 0.22271(14) 0.0722(8) Uani d . 1.000 . .
    C C18 1.4232(3) 0.6972(2) 0.25410(17) 0.0871(10) Uani d . 1.000 . .
    C C19 1.5127(3) 0.6278(3) 0.30155(16) 0.0857(10) Uani d . 1.000 . .
    C C20 1.4722(3) 0.5193(3) 0.31869(16) 0.0839(10) Uani d . 1.000 . .
    C C21 1.3433(2) 0.47864(18) 0.28786(13) 0.0656(8) Uani d . 1.000 . .
    H H2 0.62040 0.56070 0.16270 0.0820 Uiso c R 1.000 . .
    H H3 0.47300 0.41800 0.10830 0.0940 Uiso c R 1.000 . .
    H H5 0.76130 0.30410 -0.01880 0.0940 Uiso c R 1.000 . .
    H H6 0.91030 0.44580 0.03340 0.0840 Uiso c R 1.000 . .
    H H7A 0.52650 0.18140 0.02680 0.1580 Uiso c R 1.000 . .
    H H7B 0.50670 0.24900 -0.05490 0.1580 Uiso c R 1.000 . .
    H H7C 0.40830 0.27380 0.00990 0.1580 Uiso c R 1.000 . .
    H H9 0.88460 0.40010 0.28120 0.0690 Uiso c R 1.000 . .
    H H10 0.80330 0.38410 0.40340 0.0730 Uiso c R 1.000 . .
    H H12 0.90650 0.71090 0.45340 0.0730 Uiso c R 1.000 . .
    H H13 0.99310 0.72670 0.33280 0.0690 Uiso c R 1.000 . .
    H H14A 0.82210 0.59730 0.55570 0.1120 Uiso c R 1.000 . .
    H H14B 0.81600 0.46300 0.54530 0.1120 Uiso c R 1.000 . .
    H H14C 0.68780 0.53870 0.51120 0.1120 Uiso c R 1.000 . .
    H H15A 1.11300 0.49220 0.14510 0.0700 Uiso c R 1.000 . .
    H H15B 1.09980 0.42510 0.22490 0.0700 Uiso c R 1.000 . .
    H H17 1.23230 0.70510 0.19040 0.0870 Uiso c R 1.000 . .
    H H18 1.44980 0.77180 0.24270 0.1040 Uiso c R 1.000 . .
    H H19 1.60070 0.65430 0.32210 0.1030 Uiso c R 1.000 . .
    H H20 1.53270 0.47210 0.35170 0.1010 Uiso c R 1.000 . .
    H H21 1.31760 0.40420 0.30020 0.0790 Uiso c R 1.000 . .
loop_
    _atom_site_aniso_label
    _atom_site_aniso_U_11
    _atom_site_aniso_U_22
    _atom_site_aniso_U_33
    _atom_site_aniso_U_12
    _atom_site_aniso_U_13
    _atom_site_aniso_U_23
    S1 0.0717(3) 0.0488(3) 0.0443(2) 0.0064(2) 0.0110(2) 0.0024(2)
    O1 0.0941(11) 0.0714(9) 0.0561(8) -0.0079(8) 0.0235(8) 0.0082(7)
    O2 0.0904(11) 0.0539(8) 0.0591(8) 0.0215(7) 0.0047(8) 0.0001(6)
    N1 0.0557(9) 0.0520(8) 0.0482(8) 0.0090(7) 0.0078(7) -0.0024(7)
    C1 0.0624(12) 0.0568(10) 0.0387(8) 0.0080(9) 0.0062(8) 0.0028(8)
    C2 0.0720(15) 0.0785(14) 0.0575(12) 0.0078(12) 0.0162(11) -0.0034(10)
    C3 0.0619(14) 0.0962(17) 0.0762(15) -0.0046(13) 0.0099(12) 0.0096(14)
    C4 0.0850(17) 0.0733(14) 0.0577(12) -0.0063(13) -0.0050(12) 0.0072(11)
    C5 0.0938(18) 0.0759(15) 0.0663(14) -0.0070(13) 0.0140(13) -0.0197(11)
    C6 0.0716(14) 0.0768(14) 0.0637(12) -0.0040(12) 0.0205(11) -0.0152(11)
    C7 0.109(2) 0.099(2) 0.099(2) -0.0341(17) -0.0168(17) 0.0030(16)
    C8 0.0517(10) 0.0474(9) 0.0421(8) 0.0067(8) -0.0009(8) -0.0019(7)
    C9 0.0710(13) 0.0470(10) 0.0533(10) -0.0028(9) 0.0047(10) -0.0074(8)
    C10 0.0676(13) 0.0581(11) 0.0573(11) -0.0048(10) 0.0082(10) 0.0045(9)
    C11 0.0520(11) 0.0688(12) 0.0447(9) 0.0146(10) -0.0011(8) 0.0039(9)
    C12 0.0743(14) 0.0598(12) 0.0472(10) 0.0123(10) 0.0015(10) -0.0097(8)
    C13 0.0732(13) 0.0454(10) 0.0516(10) 0.0031(9) 0.0032(10) -0.0030(8)
    C14 0.0734(15) 0.0983(17) 0.0530(11) 0.0207(13) 0.0112(11) 0.0071(11)
    C15 0.0619(13) 0.0487(10) 0.0656(12) 0.0056(9) 0.0132(10) -0.0092(9)
    C16 0.0565(11) 0.0463(9) 0.0497(9) 0.0024(8) 0.0153(9) -0.0028(8)
    C17 0.0826(17) 0.0550(12) 0.0773(14) -0.0043(11) 0.0041(13) 0.0050(10)
    C18 0.093(2) 0.0713(15) 0.0988(19) -0.0289(15) 0.0195(17) -0.0106(14)
    C19 0.0598(15) 0.114(2) 0.0833(17) -0.0113(15) 0.0095(13) -0.0232(16)
    C20 0.0652(16) 0.1031(19) 0.0815(16) 0.0104(14) 0.0031(13) 0.0043(14)
    C21 0.0638(14) 0.0626(12) 0.0725(13) 0.0068(11) 0.0168(11) 0.0092(10)
_geom_special_details
;
Bond distances, angles <i>etc</i>. have been calculated using the rounded
fractional coordinates. All su's are estimated from the variances of the
(full) variance-covariance matrix. The cell e.s.d.'s are taken into account in
the estimation of distances, angles and torsion angles
;
loop_
    _geom_bond_atom_site_label_1
    _geom_bond_atom_site_label_2
    _geom_bond_site_symmetry_1
    _geom_bond_site_symmetry_2
    _geom_bond_distance
    _geom_bond_publ_flag
    S1 O1 . . 1.4283(16) no
    S1 O2 . . 1.4278(15) no
    S1 N1 . . 1.6326(16) no
    S1 C1 . . 1.7565(19) no
    N1 C8 . . 1.443(2) no
    N1 C15 . . 1.479(2) no
    C1 C2 . . 1.384(3) no
    C1 C6 . . 1.380(3) no
    C2 C3 . . 1.375(3) no
    C3 C4 . . 1.369(3) no
    C4 C5 . . 1.379(4) no
    C4 C7 . . 1.510(4) no
    C5 C6 . . 1.369(3) no
    C8 C9 . . 1.376(2) no
    C8 C13 . . 1.381(2) no
    C9 C10 . . 1.381(3) no
    C10 C11 . . 1.386(3) no
    C11 C12 . . 1.377(3) no
    C11 C14 . . 1.507(3) no
    C12 C13 . . 1.380(3) no
    C15 C16 . . 1.493(3) no
    C16 C17 . . 1.381(3) no
    C16 C21 . . 1.373(3) no
    C17 C18 . . 1.385(4) no
    C18 C19 . . 1.360(4) no
    C19 C20 . . 1.360(5) no
    C20 C21 . . 1.372(4) no
    C2 H2 . . 0.9300 no
    C3 H3 . . 0.9300 no
    C5 H5 . . 0.9300 no
    C6 H6 . . 0.9300 no
    C7 H7A . . 0.9600 no
    C7 H7B . . 0.9600 no
    C7 H7C . . 0.9600 no
    C9 H9 . . 0.9300 no
    C10 H10 . . 0.9300 no
    C12 H12 . . 0.9300 no
    C13 H13 . . 0.9300 no
    C14 H14A . . 0.9600 no
    C14 H14B . . 0.9600 no
    C14 H14C . . 0.9600 no
    C15 H15A . . 0.9700 no
    C15 H15B . . 0.9700 no
    C17 H17 . . 0.9300 no
    C18 H18 . . 0.9300 no
    C19 H19 . . 0.9300 no
    C20 H20 . . 0.9300 no
    C21 H21 . . 0.9300 no
loop_
    _geom_angle_atom_site_label_1
    _geom_angle_atom_site_label_2
    _geom_angle_atom_site_label_3
    _geom_angle_site_symmetry_1
    _geom_angle_site_symmetry_2
    _geom_angle_site_symmetry_3
    _geom_angle
    _geom_angle_publ_flag
    O1 S1 O2 . . . 120.09(9) no
    O1 S1 N1 . . . 106.11(9) no
    O1 S1 C1 . . . 107.37(9) no
    O2 S1 N1 . . . 106.78(8) no
    O2 S1 C1 . . . 107.78(9) no
    N1 S1 C1 . . . 108.25(8) no
    S1 N1 C8 . . . 117.96(12) no
    S1 N1 C15 . . . 119.26(12) no
    C8 N1 C15 . . . 117.64(14) no
    S1 C1 C2 . . . 120.94(15) no
    S1 C1 C6 . . . 119.84(15) no
    C2 C1 C6 . . . 119.22(18) no
    C1 C2 C3 . . . 119.59(19) no
    C2 C3 C4 . . . 121.9(2) no
    C3 C4 C5 . . . 117.5(2) no
    C3 C4 C7 . . . 121.3(2) no
    C5 C4 C7 . . . 121.2(2) no
    C4 C5 C6 . . . 122.0(2) no
    C1 C6 C5 . . . 119.7(2) no
    N1 C8 C9 . . . 121.21(15) no
    N1 C8 C13 . . . 119.47(15) no
    C9 C8 C13 . . . 119.31(16) no
    C8 C9 C10 . . . 119.95(17) no
    C9 C10 C11 . . . 121.56(18) no
    C10 C11 C12 . . . 117.56(17) no
    C10 C11 C14 . . . 120.72(18) no
    C12 C11 C14 . . . 121.72(18) no
    C11 C12 C13 . . . 121.55(18) no
    C8 C13 C12 . . . 120.05(17) no
    N1 C15 C16 . . . 112.00(15) no
    C15 C16 C17 . . . 121.09(19) no
    C15 C16 C21 . . . 120.87(17) no
    C17 C16 C21 . . . 118.0(2) no
    C16 C17 C18 . . . 120.7(2) no
    C17 C18 C19 . . . 120.2(2) no
    C18 C19 C20 . . . 119.4(3) no
    C19 C20 C21 . . . 120.9(3) no
    C16 C21 C20 . . . 120.8(2) no
    C1 C2 H2 . . . 120.00 no
    C3 C2 H2 . . . 120.00 no
    C2 C3 H3 . . . 119.00 no
    C4 C3 H3 . . . 119.00 no
    C4 C5 H5 . . . 119.00 no
    C6 C5 H5 . . . 119.00 no
    C1 C6 H6 . . . 120.00 no
    C5 C6 H6 . . . 120.00 no
    C4 C7 H7A . . . 109.00 no
    C4 C7 H7B . . . 109.00 no
    C4 C7 H7C . . . 109.00 no
    H7A C7 H7B . . . 110.00 no
    H7A C7 H7C . . . 110.00 no
    H7B C7 H7C . . . 109.00 no
    C8 C9 H9 . . . 120.00 no
    C10 C9 H9 . . . 120.00 no
    C9 C10 H10 . . . 119.00 no
    C11 C10 H10 . . . 119.00 no
    C11 C12 H12 . . . 119.00 no
    C13 C12 H12 . . . 119.00 no
    C8 C13 H13 . . . 120.00 no
    C12 C13 H13 . . . 120.00 no
    C11 C14 H14A . . . 110.00 no
    C11 C14 H14B . . . 109.00 no
    C11 C14 H14C . . . 109.00 no
    H14A C14 H14B . . . 109.00 no
    H14A C14 H14C . . . 109.00 no
    H14B C14 H14C . . . 109.00 no
    N1 C15 H15A . . . 109.00 no
    N1 C15 H15B . . . 109.00 no
    C16 C15 H15A . . . 109.00 no
    C16 C15 H15B . . . 109.00 no
    H15A C15 H15B . . . 108.00 no
    C16 C17 H17 . . . 120.00 no
    C18 C17 H17 . . . 120.00 no
    C17 C18 H18 . . . 120.00 no
    C19 C18 H18 . . . 120.00 no
    C18 C19 H19 . . . 120.00 no
    C20 C19 H19 . . . 120.00 no
    C19 C20 H20 . . . 120.00 no
    C21 C20 H20 . . . 120.00 no
    C16 C21 H21 . . . 120.00 no
    C20 C21 H21 . . . 120.00 no
loop_
    _geom_torsion_atom_site_label_1
    _geom_torsion_atom_site_label_2
    _geom_torsion_atom_site_label_3
    _geom_torsion_atom_site_label_4
    _geom_torsion_site_symmetry_1
    _geom_torsion_site_symmetry_2
    _geom_torsion_site_symmetry_3
    _geom_torsion_site_symmetry_4
    _geom_torsion
    _geom_torsion_publ_flag
    O1 S1 N1 C8 . . . . 166.82(12) no
    O2 S1 N1 C8 . . . . 37.62(14) no
    C1 S1 N1 C8 . . . . -78.19(14) no
    O1 S1 N1 C15 . . . . -39.11(15) no
    O2 S1 N1 C15 . . . . -168.32(13) no
    C1 S1 N1 C15 . . . . 75.88(15) no
    O1 S1 C1 C2 . . . . -149.26(16) no
    O2 S1 C1 C2 . . . . -18.57(18) no
    N1 S1 C1 C2 . . . . 96.58(17) no
    O1 S1 C1 C6 . . . . 30.00(18) no
    O2 S1 C1 C6 . . . . 160.69(15) no
    N1 S1 C1 C6 . . . . -84.16(17) no
    S1 N1 C8 C9 . . . . 94.38(18) no
    C15 N1 C8 C9 . . . . -60.1(2) no
    S1 N1 C15 C16 . . . . 122.31(15) no
    C15 N1 C8 C13 . . . . 118.60(19) no
    S1 N1 C8 C13 . . . . -86.91(19) no
    C8 N1 C15 C16 . . . . -83.55(19) no
    C6 C1 C2 C3 . . . . -0.7(3) no
    S1 C1 C2 C3 . . . . 178.54(17) no
    C2 C1 C6 C5 . . . . 0.5(3) no
    S1 C1 C6 C5 . . . . -178.78(17) no
    C1 C2 C3 C4 . . . . 0.2(3) no
    C2 C3 C4 C7 . . . . -178.6(2) no
    C2 C3 C4 C5 . . . . 0.6(3) no
    C7 C4 C5 C6 . . . . 178.4(2) no
    C3 C4 C5 C6 . . . . -0.9(3) no
    C4 C5 C6 C1 . . . . 0.3(3) no
    N1 C8 C13 C12 . . . . 179.59(17) no
    N1 C8 C9 C10 . . . . 179.53(17) no
    C13 C8 C9 C10 . . . . 0.8(3) no
    C9 C8 C13 C12 . . . . -1.7(3) no
    C8 C9 C10 C11 . . . . 0.5(3) no
    C9 C10 C11 C14 . . . . 178.56(18) no
    C9 C10 C11 C12 . . . . -1.0(3) no
    C10 C11 C12 C13 . . . . 0.1(3) no
    C14 C11 C12 C13 . . . . -179.43(18) no
    C11 C12 C13 C8 . . . . 1.2(3) no
    N1 C15 C16 C17 . . . . -53.5(2) no
    N1 C15 C16 C21 . . . . 128.29(19) no
    C15 C16 C17 C18 . . . . -177.4(2) no
    C21 C16 C17 C18 . . . . 0.9(3) no
    C15 C16 C21 C20 . . . . 177.5(2) no
    C17 C16 C21 C20 . . . . -0.8(3) no
    C16 C17 C18 C19 . . . . 0.0(4) no
    C17 C18 C19 C20 . . . . -0.9(4) no
    C18 C19 C20 C21 . . . . 0.9(4) no
    C19 C20 C21 C16 . . . . -0.1(4) no
loop_
    _geom_hbond_atom_site_label_D
    _geom_hbond_atom_site_label_H
    _geom_hbond_atom_site_label_A
    _geom_hbond_site_symmetry_A
    _geom_hbond_distance_DH
    _geom_hbond_distance_HA
    _geom_hbond_distance_DA
    _geom_hbond_angle_DHA
    _geom_hbond_publ_flag
    C2 H2 O2 . 0.93 2.60 2.938(3) 102 no
    C15 H15A O1 . 0.97 2.46 2.894(2) 107 no
    C21 H21 O2 2_745 0.93 2.59 3.496(2) 166 yes
    C14 H14B Cg2 3_766 0.96 2.98 3.540(2) 118 yes
