# Supplementary material for: N-Benzyl-4-methyl-N-(4-methyl­phen­yl)benzene­sulfonamide
Source: Acta Crystallogr Sect E Struct Rep Online. 2011 Jul 23;67(Pt 8):o2100. doi: 10.1107/S1600536811028522 (PMC3213542; doi:10.1107/S1600536811028522)
Supplement: Supplementary file 2 [file e-67-o2100-Isup2.hkl]

# 
# h,k,l, Fc-squared, Fo-squared, sigma(Fo-squared) and status flag 
# 
data_I
_shelx_title ' MRF-15 in P2(1)/c' 
_shelx_refln_list_code          4 
_shelx_F_calc_maximum      139.72 
_exptl_crystal_F_000       744.00 
_reflns_d_resolution_high  0.7495 
 
loop_ 
 _symmetry_equiv_pos_as_xyz 
 'x, y, z' 
 '-x, y+1/2, -z+1/2' 
 '-x, -y, -z' 
 'x, -y-1/2, z-1/2' 
 
_cell_length_a     9.7089 
_cell_length_b    11.5973 
_cell_length_c    16.7661 
_cell_angle_alpha  90.000 
_cell_angle_beta   97.691 
_cell_angle_gamma  90.000 
 
_shelx_F_squared_multiplier     1.000 
 
loop_ 
 _refln_index_h 
 _refln_index_k 
 _refln_index_l 
 _refln_F_squared_calc 
 _refln_F_squared_meas 
 _refln_F_squared_sigma 
 _refln_observed_status 
   2   0   0     2582.36     2494.27     41.00 o 
   3   0   0     5571.70     5346.81     70.93 o 
   4   0   0       16.83       12.02      1.41 o 
   5   0   0      198.57      165.41      7.69 o 
   6   0   0       16.93       14.37      3.68 o 
   7   0   0        3.03        0.33      2.67 o 
   8   0   0      127.59      118.29      9.69 o 
   9   0   0      108.21      100.25      9.36 o 
  10   0   0       31.67       31.08      7.02 o 
  11   0   0        9.94       18.38      6.68 o 
  12   0   0        3.68       13.70      7.02 o 
   2   1   0    13651.64    13833.80    142.59 o 
   3   1   0     2485.36     2498.06     26.42 o 
   4   1   0     1085.56     1070.75     12.43 o 
   5   1   0       66.45       57.45      3.66 o 
   6   1   0      130.43      125.48      5.43 o 
   7   1   0       14.73       11.52      2.71 o 
   8   1   0      153.73      142.49      6.85 o 
   9   1   0        0.28        4.89      3.42 o 
  10   1   0        1.46        4.56      3.42 o 
  11   1   0       17.95       13.38      4.37 o 
  12   1   0        1.69        4.35      4.33 o 
   1   2   0     2216.80     2063.22     90.18 o 
   2   2   0     2311.05     2384.03     22.65 o 
   3   2   0      385.29      374.51      5.05 o 
   4   2   0      614.38      561.41      9.77 o 
   5   2   0       10.26       13.84      1.74 o 
   6   2   0       89.28      100.08      4.96 o 
   7   2   0       20.04       22.21      3.18 o 
   8   2   0       35.89       30.95      4.37 o 
   9   2   0       91.51       79.85      6.02 o 
  10   2   0       48.71       42.76      5.18 o 
  11   2   0        0.62        1.49      7.52 o 
  12   2   0        0.15       -3.99      5.01 o 
   1   3   0       41.83       55.03      1.03 o 
   2   3   0      108.77      117.77      2.47 o 
   3   3   0     1448.05     1441.04     14.41 o 
   4   3   0     1355.59     1421.14     20.77 o 
   5   3   0        2.11       -1.21      1.21 o 
   6   3   0        5.26       10.67      2.47 o 
   7   3   0       42.89       38.97      4.25 o 
   8   3   0       87.34       93.41      6.38 o 
   9   3   0        0.39        1.64      2.95 o 
  10   3   0       15.41       14.76      7.35 o 
  11   3   0       10.91       10.11      4.23 o 
  12   3   0        2.65        2.17      4.02 o 
   0   4   0        3.90        0.00      0.67 o 
   1   4   0     2704.59     2678.07     27.35 o 
   2   4   0     2372.22     2449.24     23.26 o 
   3   4   0     1260.19     1504.21     15.03 o 
   4   4   0        0.59        3.62      1.28 o 
   5   4   0      510.82      508.83      9.45 o 
   6   4   0      451.45      484.83     11.93 o 
   7   4   0      166.07      145.39      6.62 o 
   8   4   0       16.54       16.02      3.52 o 
   9   4   0        0.74        0.42      2.71 o 
  10   4   0       68.30       74.47      7.69 o 
  11   4   0        3.10       -0.45      3.68 o 
  12   4   0        0.04        1.31      4.51 o 
   1   5   0        2.05        3.90      0.69 o 
   2   5   0     3190.13     3300.16     34.04 o 
   3   5   0     2243.57     2185.41     23.34 o 
   4   5   0       82.51       81.50      2.71 o 
   5   5   0       72.41       81.05      3.67 o 
   6   5   0      294.73      305.76      8.97 o 
   7   5   0      138.85      146.98      6.62 o 
   8   5   0       80.33       93.89      8.86 o 
   9   5   0        6.05        5.07      3.18 o 
  10   5   0        0.13        0.37      3.13 o 
  11   5   0        8.71       10.42      4.13 o 
  12   5   0       13.09       20.72      7.35 o 
   0   6   0     1720.11     1892.22     30.84 o 
   1   6   0        7.25        4.49      0.77 o 
   2   6   0      109.45      134.27      2.93 o 
   3   6   0      356.89      348.82      6.43 o 
   4   6   0       96.30      117.91      4.42 o 
   5   6   0      144.53      130.25      4.50 o 
   6   6   0      158.62      177.49      6.73 o 
   7   6   0       60.95       53.48      4.49 o 
   8   6   0       10.20        6.27      7.02 o 
   9   6   0       22.53       23.48      6.18 o 
  10   6   0        2.90        3.01      5.01 o 
  11   6   0        0.09        2.00      5.35 o 
   1   7   0      166.02      183.95      3.47 o 
   2   7   0      153.07      131.81      4.77 o 
   3   7   0      119.89      126.14      2.92 o 
   4   7   0       37.13       31.48      2.12 o 
   5   7   0        6.81        4.27      1.79 o 
   6   7   0      473.22      474.67     11.68 o 
   7   7   0      138.94      142.84      6.60 o 
   8   7   0        0.14        5.01      2.95 o 
   9   7   0        0.49       -1.34      4.01 o 
  10   7   0        3.25        3.68      5.01 o 
  11   7   0        4.62       14.70      6.35 o 
   0   8   0      154.75      140.68      5.01 o 
   1   8   0        1.47        2.08      0.82 o 
   2   8   0       11.93       14.72      1.35 o 
   3   8   0       67.32       61.94      2.76 o 
   4   8   0      297.49      292.30      5.30 o 
   5   8   0      712.00      706.76     24.39 o 
   6   8   0       28.17       32.23      3.42 o 
   7   8   0       64.96       61.82      7.02 o 
   8   8   0      102.34      123.97      9.69 o 
   9   8   0       58.40       62.82      8.35 o 
  10   8   0       35.17       42.77      8.02 o 
   1   9   0      108.81      105.65      2.74 o 
   2   9   0      116.19      102.98      3.32 o 
   3   9   0      300.20      297.41      6.11 o 
   4   9   0        8.50        5.35      3.34 o 
   5   9   0        9.07        5.01      3.34 o 
   6   9   0        0.83        2.67      3.34 o 
   7   9   0       11.11        9.36      4.34 o 
   8   9   0       56.38       58.14      7.69 o 
   9   9   0        7.90       12.03      5.35 o 
  10   9   0        7.42       10.36      6.01 o 
   0  10   0      676.73      642.26     16.37 o 
   1  10   0      233.90      242.07      4.50 o 
   2  10   0        4.00        0.81      1.28 o 
   3  10   0        0.96        0.33      1.89 o 
   4  10   0        5.95        2.00      3.01 o 
   5  10   0       39.85       38.76      5.01 o 
   6  10   0        2.70        3.34      3.68 o 
   7  10   0        1.25        9.02      4.34 o 
   8  10   0        0.01        0.00      4.68 o 
   9  10   0       26.26       28.07      6.68 o 
   1  11   0      157.05      157.12      4.37 o 
   2  11   0       10.82       12.99      2.00 o 
   3  11   0       80.41       66.50      5.35 o 
   4  11   0       42.02       48.45      5.01 o 
   5  11   0       47.34       45.11      5.35 o 
   6  11   0       10.53        9.36      4.34 o 
   7  11   0        6.34        6.68      4.34 o 
   8  11   0       18.78       27.74      6.01 o 
   1  12   0       30.50       33.42      3.01 o 
   2  12   0       78.92       73.52      5.01 o 
   3  12   0      204.47      185.46      8.02 o 
   4  12   0       86.29       95.24      7.02 o 
   5  12   0       22.57       24.06      4.68 o 
   6  12   0       12.30        4.34      4.01 o 
   7  12   0        0.34       -3.34      4.01 o 
   8  12   0        0.68       -4.34      4.34 o 
   2  13   0      101.22       92.23      5.01 o 
   3  13   0       81.93       75.19      5.35 o 
   4  13   0        7.37        9.69      3.34 o 
   5  13   0        0.05        1.67      3.68 o 
   6  13   0       17.09       11.70      4.68 o 
 -12   1   1        0.42        4.68      4.49 o 
 -11   1   1        3.51       -1.28      3.76 o 
 -10   1   1       14.31       19.16      8.69 o 
  -9   1   1      132.23      156.43     18.71 o 
  -8   1   1       12.66        5.85      3.07 o 
  -7   1   1        4.40        1.20      2.00 o 
  -6   1   1      537.50      602.50     13.70 o 
  -5   1   1       94.13      110.90      4.68 o 
  -4   1   1        0.76        2.60      0.76 o 
  -3   1   1      654.41      644.10      6.53 o 
  -2   1   1     5461.23     5507.66     47.47 o 
  -1   1   1     2029.09     1192.63     28.07 o 
   1   1   1      430.31      366.18     50.12 o 
   2   1   1     6473.74     6651.67     75.69 o 
   3   1   1     7735.39     8020.23     91.56 o 
   4   1   1        1.99       -0.61      0.77 o 
   5   1   1       15.29       15.56      2.67 o 
   6   1   1       18.41        5.73      2.24 o 
   7   1   1       16.09       11.52      2.95 o 
   8   1   1       15.97        9.16      3.42 o 
   9   1   1       22.33       16.71      3.78 o 
  10   1   1       25.36       25.61      4.47 o 
  11   1   1       17.04       16.27      4.49 o 
  12   1   1        0.03        7.69      4.49 o 
 -12   2   1        4.04       12.18      4.60 o 
 -11   2   1       18.30       26.45      4.84 o 
 -10   2   1       84.17       91.32      7.08 o 
  -9   2   1       16.56       14.65      3.89 o 
  -8   2   1        0.00       -2.47      2.47 o 
  -7   2   1       34.79       36.18      3.84 o 
  -6   2   1       83.59       76.35      4.37 o 
  -5   2   1      647.94      642.34     10.90 o 
  -4   2   1     1308.32     1390.61     15.72 o 
  -3   2   1      638.01      682.00      7.43 o 
  -2   2   1     6870.20     6689.22     62.23 o 
  -1   2   1      738.19      750.66     19.36 o 
   1   2   1    10661.12    10528.69    168.96 o 
   2   2   1      392.91      408.40      5.05 o 
   3   2   1       23.86       26.09      1.28 o 
   4   2   1      113.27      149.93      3.92 o 
   5   2   1       19.64       12.20      1.93 o 
   6   2   1        0.03       -0.84      1.89 o 
   7   2   1        8.91        6.68      2.60 o 
   8   2   1      255.93      249.37     10.53 o 
   9   2   1        1.66        5.48      3.42 o 
  10   2   1        7.32       11.26      6.18 o 
  11   2   1        7.98        4.49      3.89 o 
  12   2   1        1.76        3.51      4.37 o 
 -12   3   1        1.91        0.33      4.00 o 
 -11   3   1        8.50        7.28      4.68 o 
 -10   3   1        3.93        5.62      3.66 o 
  -9   3   1       24.59       15.91      3.78 o 
  -8   3   1      259.76      266.95      9.57 o 
  -7   3   1      322.03      334.50      9.92 o 
  -6   3   1       27.76       29.07      3.51 o 
  -5   3   1        6.25        6.90      1.50 o 
  -4   3   1      147.36      155.51      4.45 o 
  -3   3   1     1550.32     1591.13     15.78 o 
  -2   3   1     2474.68     2390.86     22.69 o 
  -1   3   1       56.35       46.77      2.14 o 
   0   3   1     4177.14     4251.95     56.20 o 
   1   3   1     1240.13     1254.07     13.15 o 
   2   3   1     1357.02     1361.74     14.61 o 
   3   3   1      835.44      897.49     10.37 o 
   4   3   1      247.39      224.14      5.73 o 
   5   3   1      106.85       98.96      3.71 o 
   6   3   1       20.23       15.35      2.60 o 
   7   3   1       10.27        7.52      2.84 o 
   8   3   1       56.26       50.70     13.20 o 
   9   3   1        7.27        4.85      3.07 o 
  10   3   1        4.32        2.53      4.85 o 
  11   3   1       18.88       31.81      5.31 o 
  12   3   1        6.11       12.03      4.49 o 
 -12   4   1        0.00       -6.14      7.52 o 
 -11   4   1        0.21       -3.28      3.28 o 
 -10   4   1        9.05        9.66      3.89 o 
  -9   4   1        1.05       -2.22      2.71 o 
  -8   4   1       64.23       64.78      5.31 o 
  -7   4   1      188.94      191.39      7.55 o 
  -6   4   1        6.42       -1.06      2.00 o 
  -5   4   1       32.49       33.34      2.13 o 
  -4   4   1     1814.95     2043.06     25.02 o 
  -3   4   1      482.91      495.95      5.75 o 
  -2   4   1       39.00       44.09      1.20 o 
  -1   4   1       26.53       23.22      0.95 o 
   0   4   1     2124.35     2238.42     25.60 o 
   1   4   1      179.92      179.59      2.71 o 
   2   4   1      406.55      442.97      5.38 o 
   3   4   1      351.90      418.03      6.08 o 
   4   4   1       64.02       60.50      2.70 o 
   5   4   1       26.26       25.20      2.18 o 
   6   4   1       15.58       20.08      3.18 o 
   7   4   1       88.42       83.75      8.69 o 
   8   4   1       95.59       99.42      5.91 o 
   9   4   1        6.83       12.20      3.54 o 
  10   4   1        8.40        6.26      3.84 o 
  11   4   1        5.65       10.02      4.25 o 
  12   4   1        1.64        1.59      7.18 o 
 -12   5   1        0.02        2.34      5.68 o 
 -11   5   1        0.06       -2.34      3.31 o 
 -10   5   1        1.05        2.11      3.42 o 
  -9   5   1        0.59        1.20      2.95 o 
  -8   5   1       19.91       24.16      3.78 o 
  -7   5   1      193.46      184.64      7.56 o 
  -6   5   1      192.91      181.86      5.59 o 
  -5   5   1      223.43      197.38      4.55 o 
  -4   5   1      143.62      170.64      3.76 o 
  -3   5   1     1585.73     1691.65     18.35 o 
  -2   5   1      195.61      213.34      2.98 o 
  -1   5   1       69.25       60.66      1.19 o 
   0   5   1       43.62       39.17      1.67 o 
   1   5   1      235.03      229.68      2.83 o 
   2   5   1      245.79      256.91      3.84 o 
   3   5   1      825.33      833.79     12.66 o 
   4   5   1        1.67        0.47      1.21 o 
   5   5   1       10.39       11.93      1.99 o 
   6   5   1      538.04      485.94     22.72 o 
   7   5   1        1.79       -0.58      2.71 o 
   8   5   1       20.35       26.55      4.02 o 
   9   5   1       14.58       11.05      3.52 o 
  10   5   1        5.35        6.35      3.54 o 
  11   5   1        9.80       11.03      4.37 o 
  12   5   1        1.68        4.34      6.01 o 
 -11   6   1        2.21       -0.67      5.01 o 
 -10   6   1       46.52       57.37      6.68 o 
  -9   6   1       25.94       31.11      4.49 o 
  -8   6   1       11.48        7.02      3.07 o 
  -7   6   1       14.19       12.76      3.18 o 
  -6   6   1        6.07        3.69      2.05 o 
  -5   6   1     1242.72     1295.15     17.21 o 
  -4   6   1      463.45      527.86      8.02 o 
  -3   6   1       14.06       15.24      1.46 o 
  -2   6   1     1480.39     1635.94     17.39 o 
  -1   6   1      466.15      437.79      6.62 o 
   0   6   1      115.35       91.78      2.71 o 
   1   6   1      272.86      289.96      4.75 o 
   2   6   1        4.69        6.65      0.57 o 
   3   6   1      171.05      160.85      4.84 o 
   4   6   1      937.21      924.86     14.46 o 
   5   6   1      588.05      551.72     10.86 o 
   6   6   1        2.04        2.56      2.84 o 
   7   6   1        8.43        9.08      2.95 o 
   8   6   1       54.24       52.40      4.84 o 
   9   6   1       55.61       72.51      8.35 o 
  10   6   1       13.32       14.70      6.01 o 
  11   6   1        3.42        2.67      5.68 o 
 -11   7   1        3.36        1.67      5.01 o 
 -10   7   1        0.22       -3.01      5.01 o 
  -9   7   1        4.63        5.68      4.68 o 
  -8   7   1      119.58      131.60      6.85 o 
  -7   7   1      231.25      218.40      7.91 o 
  -6   7   1       23.37       17.29      3.51 o 
  -5   7   1      129.02      122.10      3.80 o 
  -4   7   1      282.94      286.01      5.29 o 
  -3   7   1        0.40       -0.21      0.74 o 
  -2   7   1       14.82       19.98      0.90 o 
  -1   7   1      228.32      217.91      3.83 o 
   0   7   1      334.82      328.82      9.36 o 
   1   7   1      122.36      106.67      2.42 o 
   2   7   1        2.35        1.73      1.80 o 
   3   7   1      379.27      395.94      6.91 o 
   4   7   1        0.04       -1.21      1.21 o 
   5   7   1        0.99       -0.65      1.57 o 
   6   7   1       40.42       43.51      3.89 o 
   7   7   1      107.67      123.02      6.26 o 
   8   7   1        2.69        4.17      4.34 o 
   9   7   1        1.36        2.67      4.68 o 
  10   7   1        5.71        7.02      5.68 o 
  11   7   1        0.00        2.00      5.35 o 
 -11   8   1        0.11       -2.67      4.68 o 
 -10   8   1        0.24        1.00      5.01 o 
  -9   8   1        0.23       -4.01      4.01 o 
  -8   8   1        5.89       10.69      5.01 o 
  -7   8   1        3.18       -0.67      3.68 o 
  -6   8   1       86.98       96.35      6.68 o 
  -5   8   1      104.44       93.95      3.96 o 
  -4   8   1      157.01      159.38      4.50 o 
  -3   8   1       45.81       41.95      1.80 o 
  -2   8   1       14.70        9.94      1.28 o 
  -1   8   1      117.38      118.82      2.66 o 
   0   8   1       27.54       33.75      2.67 o 
   1   8   1       63.43       60.41      1.91 o 
   2   8   1        0.73        1.82      1.08 o 
   3   8   1        0.49       -0.86      0.86 o 
   4   8   1       46.25       43.09      2.60 o 
   5   8   1      110.68      119.07      5.13 o 
   6   8   1       31.18       25.93     10.19 o 
   7   8   1        6.52        3.01      4.01 o 
   8   8   1        2.88        2.67      4.34 o 
   9   8   1        5.23        7.02      5.35 o 
  10   8   1        9.52        3.68      5.35 o 
 -10   9   1        0.05       -0.67      5.35 o 
  -9   9   1        3.48        1.34      5.01 o 
  -8   9   1       16.80       17.38      5.35 o 
  -7   9   1        3.60        4.68      4.01 o 
  -6   9   1       17.40       14.70      4.01 o 
  -5   9   1       25.15       27.23      3.18 o 
  -4   9   1       27.66       33.93      2.14 o 
  -3   9   1       25.74       18.23      1.86 o 
  -2   9   1        0.19        0.97      1.13 o 
  -1   9   1       26.26       27.07      1.46 o 
   0   9   1      159.13      148.03      5.68 o 
   1   9   1      317.35      298.35      5.14 o 
   2   9   1       52.46       51.30      4.18 o 
   3   9   1      620.97      610.39     12.52 o 
   4   9   1      228.59      249.29     10.36 o 
   5   9   1       66.45       49.79      5.68 o 
   6   9   1       23.41       31.41      5.35 o 
   7   9   1       28.35       30.74      5.68 o 
   8   9   1        5.59        8.69      5.01 o 
   9   9   1        0.01        2.67      5.01 o 
  10   9   1        0.96        5.68      5.68 o 
  -9  10   1        0.17        1.00      5.01 o 
  -8  10   1        1.74        3.68      4.34 o 
  -7  10   1       17.66       19.38      5.01 o 
  -6  10   1       47.20       42.77      5.68 o 
  -5  10   1       37.05       35.76      5.01 o 
  -4  10   1       83.67       66.31      4.51 o 
  -3  10   1       62.80       66.13      3.76 o 
  -2  10   1       16.85       13.20      1.52 o 
  -1  10   1       93.24       95.10      3.66 o 
   0  10   1       41.62       45.45      3.68 o 
   1  10   1      134.46      135.43      3.44 o 
   2  10   1      259.87      243.87      6.13 o 
   3  10   1      732.24      731.15     20.72 o 
   4  10   1       50.60       60.48      5.68 o 
   5  10   1       23.52       22.72      4.34 o 
   6  10   1        0.86        3.01      3.68 o 
   7  10   1        0.14       -0.33      3.68 o 
   8  10   1       21.84       19.72      6.01 o 
   9  10   1        4.64        8.69      5.68 o 
  -9  11   1        5.75        5.01      5.01 o 
  -8  11   1        7.16       10.69      5.35 o 
  -7  11   1        2.62        2.34      4.34 o 
  -6  11   1        9.84       13.37      4.34 o 
  -5  11   1        3.14        1.34      3.01 o 
  -4  11   1        0.19       -2.09      2.09 o 
  -3  11   1      216.60      222.78      6.47 o 
  -2  11   1      287.40      273.90     10.02 o 
  -1  11   1       75.78       76.19      5.01 o 
   0  11   1        1.84       -1.34      2.34 o 
   1  11   1      114.30      114.28      5.68 o 
   2  11   1      342.52      355.88     11.70 o 
   3  11   1      282.60      273.68     10.69 o 
   4  11   1        1.55        3.34      3.01 o 
   5  11   1       54.38       68.50      6.68 o 
   6  11   1       85.38       84.21      7.69 o 
   7  11   1        6.80        6.01      4.68 o 
   8  11   1        4.69       -0.33      4.68 o 
  -8  12   1        0.21        4.34      4.68 o 
  -7  12   1        0.63        0.00      4.01 o 
  -6  12   1        1.02       -2.00      3.68 o 
  -5  12   1       24.83       19.72      4.34 o 
  -4  12   1        0.87       -2.67      2.67 o 
  -3  12   1       25.06       24.73      2.57 o 
  -2  12   1        6.51        7.02      3.01 o 
  -1  12   1       27.40       25.06      3.34 o 
   0  12   1      106.86       99.25      5.01 o 
   1  12   1      190.74      195.82      7.35 o 
   2  12   1        6.03        5.68      2.67 o 
   3  12   1       21.82       19.72      3.68 o 
   4  12   1        2.86        4.01      3.01 o 
   5  12   1        5.19        2.34      3.68 o 
   6  12   1        0.09        1.34      4.01 o 
   7  12   1        3.17        3.68      4.68 o 
  -6  13   1        9.91        8.69      4.34 o 
  -5  13   1        4.71       -1.67      3.34 o 
  -4  13   1        1.37        5.01      3.01 o 
  -3  13   1        0.35        2.34      2.00 o 
  -2  13   1       10.75       11.03      3.01 o 
  -1  13   1        0.17        2.34      2.34 o 
   0  13   1       18.55       18.38      2.67 o 
   1  13   1       11.78        7.69      2.34 o 
   2  13   1       39.82       42.44      4.01 o 
   3  13   1        4.51        4.68      3.01 o 
   4  13   1        0.23       -3.01      3.01 o 
   5  13   1       69.87       76.86      7.02 o 
   6  13   1       62.92       76.52      7.69 o 
   4  14   1       43.27       48.45      5.35 o 
   5  14   1        9.83        7.02      4.01 o 
 -12   0   2       34.74       40.77      8.69 o 
 -11   0   2       19.82       19.05      7.02 o 
 -10   0   2       27.04       17.04      6.35 o 
  -9   0   2        8.41        2.34      4.68 o 
  -8   0   2      111.45      116.62      8.69 o 
  -7   0   2        5.44       14.03      3.68 o 
  -6   0   2       28.43       40.77      4.68 o 
  -5   0   2      859.42      946.35     26.06 o 
  -4   0   2      666.82      708.15      9.77 o 
  -3   0   2     1903.35     1758.10     21.18 o 
  -2   0   2        0.82        3.61      0.70 o 
  -1   0   2     6811.20     6048.74    560.22 o 
   1   0   2     1251.05     1286.19     30.41 o 
   2   0   2     7029.63     7411.62    119.80 o 
   3   0   2     1646.46     1959.70     33.55 o 
   4   0   2      482.59      508.54     10.87 o 
   5   0   2      621.29      641.26     19.38 o 
   6   0   2       94.66       95.24      6.68 o 
   7   0   2       18.69       12.36      4.01 o 
   8   0   2      482.62      506.93     19.38 o 
   9   0   2      100.83       91.56      9.36 o 
  10   0   2       11.66        1.34      4.68 o 
  11   0   2        8.07        0.33      5.68 o 
  12   0   2       20.21       15.04      7.02 o 
 -12   1   2        0.03       10.73      4.71 o 
 -11   1   2        8.97       17.15      4.47 o 
 -10   1   2       82.46       85.36      6.73 o 
  -9   1   2       68.39       63.32      5.79 o 
  -8   1   2       47.41       54.64      4.84 o 
  -7   1   2        0.04        2.38      4.18 o 
  -6   1   2        3.89       -0.41      2.00 o 
  -5   1   2       13.03       14.53      1.85 o 
  -4   1   2        9.27        8.61      0.86 o 
  -3   1   2       63.60       46.75      1.24 o 
  -2   1   2     1746.57     1846.31     15.39 o 
  -1   1   2     2221.66     2187.07     65.06 o 
   0   1   2     1401.15     1374.73    137.84 o 
   1   1   2     4501.67     4749.59     62.89 o 
   2   1   2      440.89      466.56      6.39 o 
   3   1   2       91.02       94.04      2.51 o 
   4   1   2      253.15      214.70      5.02 o 
   5   1   2        6.03        7.61      2.17 o 
   6   1   2      149.54      137.64      5.79 o 
   7   1   2       25.84       29.02      3.54 o 
   8   1   2       16.46       17.83      5.01 o 
   9   1   2       70.21       65.83      5.79 o 
  10   1   2        9.30       13.62      3.89 o 
  11   1   2       10.71       20.02      4.60 o 
  12   1   2        0.09       -4.00      4.00 o 
 -12   2   2        0.99       -1.10      5.01 o 
 -11   2   2        0.77        0.29      3.61 o 
 -10   2   2        0.26        2.93      3.66 o 
  -9   2   2       35.47       38.61      7.69 o 
  -8   2   2       16.61       13.03      3.31 o 
  -7   2   2        0.26       -2.13      2.13 o 
  -6   2   2       39.79       45.27      3.66 o 
  -5   2   2      435.39      453.00      7.35 o 
  -4   2   2      184.70      187.27      3.49 o 
  -3   2   2      380.83      409.26      4.54 o 
  -2   2   2       95.51       88.86      1.51 o 
  -1   2   2        1.52        1.45      0.25 o 
   0   2   2     1765.86     1689.78     18.65 o 
   1   2   2       30.77       22.93      1.08 o 
   2   2   2    16395.64    17377.28    200.07 o 
   3   2   2     1872.22     2052.03     24.73 o 
   4   2   2       21.08       26.01      2.35 o 
   5   2   2     1986.29     1976.91     35.32 o 
   6   2   2      138.21      145.07      6.52 o 
   7   2   2       69.49       62.56      4.96 o 
   8   2   2      649.18      655.70     16.54 o 
   9   2   2        5.74        4.48      3.18 o 
  10   2   2        4.26        1.34      3.07 o 
  11   2   2        0.05       -2.14      4.34 o 
  12   2   2        0.11       -0.50      4.25 o 
 -12   3   2        0.03        1.81      4.00 o 
 -11   3   2        4.27        2.65      4.00 o 
 -10   3   2       40.03       30.47      8.02 o 
  -9   3   2      164.63      164.20      7.91 o 
  -8   3   2      119.13      106.11      6.68 o 
  -7   3   2        6.74        4.27      2.71 o 
  -6   3   2       42.32       58.30      4.02 o 
  -5   3   2      384.21      403.74      6.13 o 
  -4   3   2      717.74      755.60     10.43 o 
  -3   3   2      192.07      198.53      2.77 o 
  -2   3   2      215.75      234.07      2.77 o 
  -1   3   2     2367.35     2356.25     22.19 o 
   0   3   2       63.34       58.28      1.11 o 
   1   3   2     1519.15     1521.55     17.83 o 
   2   3   2      813.92      947.93     10.58 o 
   3   3   2     2680.95     2975.29     31.38 o 
   4   3   2       49.12       41.51      2.97 o 
   5   3   2       29.24       33.65      2.57 o 
   6   3   2        6.61        4.06      2.24 o 
   7   3   2       28.30       23.93      4.85 o 
   8   3   2      166.85      171.93     22.56 o 
   9   3   2       51.05       59.62      7.52 o 
  10   3   2       23.31       25.54      4.60 o 
  11   3   2        0.49       -5.85      5.85 o 
  12   3   2        0.04       -1.97      4.00 o 
 -12   4   2        9.58        8.46      7.02 o 
 -11   4   2        0.55        5.51      3.78 o 
 -10   4   2       37.68       46.77      5.55 o 
  -9   4   2       37.24       35.97      4.47 o 
  -8   4   2        0.06        0.59      2.95 o 
  -7   4   2      679.58      697.94     16.07 o 
  -6   4   2      184.13      172.24      5.27 o 
  -5   4   2      123.86      120.31      3.21 o 
  -4   4   2     1024.67     1010.70     11.98 o 
  -3   4   2      607.22      560.50      6.36 o 
  -2   4   2     3149.74     3136.70     27.37 o 
  -1   4   2       41.15       49.16      1.04 o 
   0   4   2      241.62      242.55      4.18 o 
   1   4   2       20.34        8.89      0.70 o 
   2   4   2      993.90      926.46     11.61 o 
   3   4   2     2269.09     2374.12     28.32 o 
   4   4   2       59.46       82.98      3.28 o 
   5   4   2        0.19       -1.41      1.41 o 
   6   4   2      951.66      932.63     19.37 o 
   7   4   2      205.31      216.41      8.03 o 
   8   4   2        7.06        6.01      2.84 o 
   9   4   2        0.31        6.05      3.84 o 
  10   4   2        0.51       -1.44      3.18 o 
  11   4   2       12.45       11.61      4.37 o 
  12   4   2        8.26        7.70      4.71 o 
 -12   5   2        0.62       -5.35      5.35 o 
 -11   5   2        1.29       -0.67      3.78 o 
 -10   5   2        1.77        3.01      3.31 o 
  -9   5   2        0.36        2.34      3.07 o 
  -8   5   2        7.23        1.38      2.84 o 
  -7   5   2      456.37      435.95     11.81 o 
  -6   5   2        0.93        2.67      1.67 o 
  -5   5   2      334.58      306.75      5.26 o 
  -4   5   2      105.54      159.39      3.51 o 
  -3   5   2      104.68      114.17      2.37 o 
  -2   5   2      521.31      525.80      6.39 o 
  -1   5   2        0.13        0.97      0.48 o 
   0   5   2        3.54        7.41      0.72 o 
   1   5   2      893.03      839.23     12.02 o 
   2   5   2      291.86      294.39      3.88 o 
   3   5   2       43.89       51.77      2.30 o 
   4   5   2      231.84      235.05      6.49 o 
   5   5   2       39.97       37.06      2.99 o 
   6   5   2       85.17       91.31      5.31 o 
   7   5   2       85.21       76.49      5.43 o 
   8   5   2        1.73       -1.17      2.84 o 
   9   5   2       44.86       41.11      5.08 o 
  10   5   2        2.33       -2.04      3.28 o 
  11   5   2        6.63        4.68      6.01 o 
 -11   6   2        0.06       -4.01      4.01 o 
 -10   6   2        0.21        2.67      3.54 o 
  -9   6   2       21.51       12.03      3.78 o 
  -8   6   2       50.57       42.50      6.68 o 
  -7   6   2        2.76        1.89      2.71 o 
  -6   6   2      121.36      117.60      4.04 o 
  -5   6   2      335.42      305.60      5.43 o 
  -4   6   2       70.64       65.01      2.30 o 
  -3   6   2      695.45      729.66      8.61 o 
  -2   6   2      298.43      348.90      5.12 o 
  -1   6   2      576.26      628.04      7.13 o 
   0   6   2        0.82       -0.52      0.63 o 
   1   6   2      972.48     1015.24     12.27 o 
   2   6   2       80.83       75.75      2.37 o 
   3   6   2      263.35      246.94      6.49 o 
   4   6   2      180.43      177.74      4.97 o 
   5   6   2      366.38      336.16      7.39 o 
   6   6   2       13.77       12.71      2.95 o 
   7   6   2        1.50       -1.02      2.33 o 
   8   6   2        2.50        4.53      2.95 o 
   9   6   2        7.77        7.64      3.42 o 
  10   6   2        0.63       -3.34      4.34 o 
  11   6   2        0.09        1.00      5.35 o 
 -11   7   2        0.09       -4.34      4.34 o 
 -10   7   2        0.51       -0.33      5.01 o 
  -9   7   2        6.77        2.34      4.68 o 
  -8   7   2        3.07        6.68      3.07 o 
  -7   7   2       25.30       15.07      3.42 o 
  -6   7   2       13.19        8.19      2.25 o 
  -5   7   2      277.15      286.92      6.67 o 
  -4   7   2       17.21       11.32      1.36 o 
  -3   7   2        8.85        5.63      1.66 o 
  -2   7   2        2.52        2.06      0.76 o 
  -1   7   2       35.17       51.93      1.74 o 
   0   7   2        4.64        0.67      1.67 o 
   1   7   2      691.16      660.84      9.49 o 
   2   7   2      330.84      342.42      5.81 o 
   3   7   2       78.07       66.05      2.59 o 
   4   7   2      235.30      226.81      7.08 o 
   5   7   2        1.81       -1.16      1.62 o 
   6   7   2      159.77      160.41      6.60 o 
   7   7   2        1.60       -1.19      3.01 o 
   8   7   2        0.33        1.00      4.34 o 
   9   7   2        0.00        1.67      5.01 o 
  10   7   2        1.14        1.67      5.01 o 
  11   7   2        2.52        4.68      6.01 o 
 -11   8   2        0.28       -4.34      4.34 o 
 -10   8   2        2.13       -3.68      5.01 o 
  -9   8   2        6.56        2.34      5.01 o 
  -8   8   2       20.43       21.72      5.35 o 
  -7   8   2       61.90       70.26      9.19 o 
  -6   8   2        1.93       -1.77      1.77 o 
  -5   8   2      122.70      114.80      4.29 o 
  -4   8   2       52.23       43.99      3.14 o 
  -3   8   2        0.78       -0.80      0.92 o 
  -2   8   2      157.28      160.92      2.89 o 
  -1   8   2      394.62      387.30      8.27 o 
   0   8   2       16.29       12.70      2.34 o 
   1   8   2      271.38      264.72     10.69 o 
   2   8   2      449.70      416.57      8.84 o 
   3   8   2      693.58      680.94     10.76 o 
   4   8   2      677.70      666.32     11.07 o 
   5   8   2        0.22        3.11      1.92 o 
   6   8   2       97.95      101.25      8.02 o 
   7   8   2       35.34       34.08      6.01 o 
   8   8   2       13.51       17.04      5.68 o 
   9   8   2        0.11        8.02      5.35 o 
  10   8   2        0.00       -2.34      5.01 o 
 -10   9   2        1.20       12.03      5.68 o 
  -9   9   2       37.94       38.43      7.02 o 
  -8   9   2        0.49       -0.33      4.01 o 
  -7   9   2        0.31        4.34      3.68 o 
  -6   9   2       11.54        4.72      6.18 o 
  -5   9   2       27.54       28.04      3.18 o 
  -4   9   2      169.37      174.73      4.64 o 
  -3   9   2       94.29       93.78      2.52 o 
  -2   9   2       72.50       82.51      2.94 o 
  -1   9   2      204.34      201.77      7.35 o 
   0   9   2      410.73      427.73     12.70 o 
   1   9   2       65.83       64.79      2.72 o 
   2   9   2      121.64      106.72      4.51 o 
   3   9   2        1.69        2.79      2.00 o 
   4   9   2      116.16      123.97      7.69 o 
   5   9   2       99.11      107.27      8.02 o 
   6   9   2       43.97       54.13      6.35 o 
   7   9   2        4.04        6.01      4.01 o 
   8   9   2        2.79       -3.68      4.34 o 
   9   9   2       20.18       24.06      6.68 o 
  10   9   2        0.48       -4.68      4.68 o 
  -9  10   2        5.39       18.71      5.68 o 
  -8  10   2        1.11        7.35      4.68 o 
  -7  10   2       23.80       24.06      5.35 o 
  -6  10   2       32.49       24.73      4.68 o 
  -5  10   2       17.96       18.27      3.04 o 
  -4  10   2       36.06       32.70      3.13 o 
  -3  10   2       57.85       52.03      3.51 o 
  -2  10   2       38.58       36.67      1.73 o 
  -1  10   2       42.17       36.09      3.68 o 
   0  10   2      107.43      113.95      6.01 o 
   1  10   2       78.87       62.18      2.72 o 
   2  10   2        1.08       -0.53      1.60 o 
   3  10   2       40.01       41.10      5.01 o 
   4  10   2       19.51       16.04      4.01 o 
   5  10   2       43.33       40.43      5.35 o 
   6  10   2        4.17        5.35      4.01 o 
   7  10   2        0.56        9.36      4.68 o 
   8  10   2        0.08       -0.67      4.68 o 
   9  10   2        0.27       -4.34      4.34 o 
  -9  11   2        4.71        8.35      5.35 o 
  -8  11   2        0.88        3.01      4.68 o 
  -7  11   2       15.66       21.05      5.35 o 
  -6  11   2        1.43       -2.67      3.34 o 
  -5  11   2        4.24        0.35      2.33 o 
  -4  11   2      128.02      124.16      5.28 o 
  -3  11   2        0.05       -4.08      4.51 o 
  -2  11   2        2.02       -1.00      3.01 o 
  -1  11   2       63.69       69.17      5.01 o 
   0  11   2      293.34      282.37     10.02 o 
   1  11   2       46.94       53.13      4.34 o 
   2  11   2       16.30       20.38      3.68 o 
   3  11   2       99.83       87.55      6.35 o 
   4  11   2       14.69       11.36      3.68 o 
   5  11   2       43.85       43.11      6.01 o 
   6  11   2       52.55       52.80      6.68 o 
   7  11   2       12.53       16.37      5.35 o 
   8  11   2        6.57        2.00      5.01 o 
  -8  12   2        4.27        7.35      4.68 o 
  -7  12   2       32.60       41.10      6.35 o 
  -6  12   2       37.70       37.09      5.68 o 
  -5  12   2        0.00        0.67      3.34 o 
  -4  12   2       20.48       23.29      2.89 o 
  -3  12   2        9.01        7.17      2.34 o 
  -2  12   2       77.33       88.22      6.35 o 
  -1  12   2        0.06       -2.34      2.67 o 
   0  12   2        2.40        8.02      2.67 o 
   1  12   2       69.70       78.86      5.68 o 
   2  12   2       95.45      106.26      6.35 o 
   3  12   2       70.66       84.54      6.35 o 
   4  12   2       31.13       42.44      5.35 o 
   5  12   2        5.61       -0.33      3.68 o 
   6  12   2        5.35       -1.00      4.01 o 
   7  12   2        0.47       -2.00      4.01 o 
  -6  13   2        7.64        7.69      4.34 o 
  -5  13   2       29.40       41.10      5.01 o 
  -4  13   2       13.66       22.18      2.65 o 
  -3  13   2       18.34       22.05      4.34 o 
  -2  13   2        5.25        5.01      3.01 o 
  -1  13   2        9.55       10.69      3.01 o 
   0  13   2       19.35       18.38      3.34 o 
   1  13   2       48.06       55.47      4.68 o 
   2  13   2       40.73       55.14      4.68 o 
   3  13   2        7.61       10.02      3.34 o 
   4  13   2       13.68       19.05      4.34 o 
   5  13   2        2.55        1.34      4.01 o 
   6  13   2        2.48        5.35      4.34 o 
  -3  14   2        0.51       -2.34      3.01 o 
  -2  14   2       16.41       27.07      4.01 o 
   3  14   2        0.45       -1.34      3.01 o 
   4  14   2        4.14        4.68      3.34 o 
   5  14   2        6.46        7.02      4.01 o 
 -12   1   3        7.10        8.40      4.37 o 
 -11   1   3        0.67       -1.62      3.76 o 
 -10   1   3       80.63       82.72      6.84 o 
  -9   1   3      332.39      356.71     14.20 o 
  -8   1   3       37.34       29.83      4.00 o 
  -7   1   3        0.01        2.00      2.13 o 
  -6   1   3      347.75      325.29      9.09 o 
  -5   1   3       21.81       21.54      1.71 o 
  -4   1   3     1025.51     1111.21     10.22 o 
  -3   1   3      363.87      343.69      3.79 o 
  -2   1   3      590.91      682.21      6.20 o 
   0   1   3       28.25       26.52      0.90 o 
   1   1   3     6472.96     7013.08     81.16 o 
   2   1   3     2916.94     3070.71     35.88 o 
   3   1   3      415.79      383.60      6.01 o 
   4   1   3       27.03       13.07      2.37 o 
   5   1   3      173.20      164.58      5.91 o 
   6   1   3        5.00        6.05      2.51 o 
   7   1   3       44.05       39.44      4.13 o 
   8   1   3       71.56       55.61      5.31 o 
   9   1   3      100.58      102.04      6.97 o 
  10   1   3       15.93       26.07      4.84 o 
  11   1   3       22.87       29.25      5.85 o 
  12   1   3        5.16       12.15      5.08 o 
 -12   2   3       28.97       35.67      6.85 o 
 -11   2   3       11.53        4.82      4.00 o 
 -10   2   3        2.31        2.67      3.66 o 
  -9   2   3      180.14      214.29     10.86 o 
  -8   2   3      226.74      229.62     10.86 o 
  -7   2   3      177.08      169.37      6.62 o 
  -6   2   3      145.69      160.51      4.89 o 
  -5   2   3        7.14        5.24      1.59 o 
  -4   2   3      291.49      292.90      4.63 o 
  -3   2   3       80.72       62.21      1.40 o 
  -2   2   3     1503.88     1423.58     12.09 o 
  -1   2   3       67.26       83.10      1.22 o 
   0   2   3     1057.52     1027.54     20.49 o 
   1   2   3    19520.74    19874.28    228.18 o 
   2   2   3     4269.31     4321.12     49.92 o 
   3   2   3      429.28      394.27      6.18 o 
   4   2   3     1936.40     2105.99     29.97 o 
   5   2   3     1451.73     1413.16     26.35 o 
   6   2   3      273.74      266.33      8.27 o 
   7   2   3      730.27      723.94     16.78 o 
   8   2   3        2.64        9.06      3.84 o 
   9   2   3        5.02        4.65      3.18 o 
  10   2   3       12.80       18.33      4.25 o 
  11   2   3       12.70        9.76      6.85 o 
  12   2   3        5.25        5.08      5.35 o 
 -12   3   3        3.38        4.52      4.47 o 
 -11   3   3       82.79       82.24      7.32 o 
 -10   3   3       35.72       41.19      9.86 o 
  -9   3   3        4.19        2.64      3.34 o 
  -8   3   3        9.53        5.23      3.28 o 
  -7   3   3       54.08       51.97      4.68 o 
  -6   3   3       11.51       15.76      2.18 o 
  -5   3   3        0.24       -0.69      1.08 o 
  -4   3   3       24.38       30.11      1.58 o 
  -3   3   3       96.49      125.25      2.10 o 
  -2   3   3      250.33      211.46      2.65 o 
  -1   3   3      176.47      169.39      2.30 o 
   0   3   3       10.33       11.73      0.80 o 
   1   3   3      823.70      834.53     12.08 o 
   2   3   3        1.37        4.32      1.06 o 
   3   3   3     3356.14     3760.31     50.87 o 
   4   3   3     2150.63     2143.39     30.48 o 
   5   3   3     1632.51     1623.24     24.24 o 
   6   3   3       24.74       33.74      3.66 o 
   7   3   3       73.51       68.97      5.31 o 
   8   3   3       43.28       40.19      6.68 o 
   9   3   3      148.11      133.04      7.68 o 
  10   3   3        2.90        1.43      3.37 o 
  11   3   3        0.00        4.54      4.00 o 
  12   3   3        2.15       -0.17      6.18 o 
 -12   4   3        1.16       11.88      6.68 o 
 -11   4   3       25.63       28.13      4.95 o 
 -10   4   3        1.27       -2.26      3.13 o 
  -9   4   3        8.29        4.20      4.34 o 
  -8   4   3        1.18        0.16      5.18 o 
  -7   4   3       38.71       32.36      3.21 o 
  -6   4   3        7.72       10.67      1.98 o 
  -5   4   3       21.50       21.47      2.05 o 
  -4   4   3      404.14      412.70      5.94 o 
  -3   4   3       88.36      107.37      2.16 o 
  -2   4   3     2345.71     2639.13     23.27 o 
  -1   4   3     3602.66     3815.34     35.79 o 
   0   4   3     1473.83     1531.27     18.12 o 
   1   4   3     1406.33     1527.83     14.72 o 
   2   4   3      209.19      220.70      3.92 o 
   3   4   3        1.24        4.12      1.63 o 
   4   4   3      727.48      790.95     14.02 o 
   5   4   3      191.61      175.22      8.24 o 
   6   4   3       47.99       46.04      4.13 o 
   7   4   3       10.00        5.87      3.68 o 
   8   4   3        0.04       -0.67      2.60 o 
   9   4   3        2.99        4.63      3.42 o 
  10   4   3        3.15       -1.98      4.18 o 
  11   4   3        0.85       -1.95      3.76 o 
  12   4   3        1.89       -1.67      6.35 o 
 -12   5   3        2.47        4.68      6.01 o 
 -11   5   3        7.03        2.06      6.35 o 
 -10   5   3        2.22       -1.24      3.18 o 
  -9   5   3        4.22        1.80      2.95 o 
  -8   5   3       41.80       46.34      4.60 o 
  -7   5   3        5.83        4.23      2.57 o 
  -6   5   3      157.52      163.65      4.63 o 
  -5   5   3      188.66      190.08      4.03 o 
  -4   5   3      112.50      117.51      2.90 o 
  -3   5   3       62.70       67.64      1.87 o 
  -2   5   3     2017.30     2090.92     20.21 o 
  -1   5   3      183.68      219.83      3.41 o 
   0   5   3        4.99        8.87      0.96 o 
   1   5   3      387.18      427.27      5.92 o 
   2   5   3      238.18      207.11     12.27 o 
   3   5   3       72.75       80.64      2.88 o 
   4   5   3       26.51       27.97      2.18 o 
   5   5   3       80.89       76.47      3.59 o 
   6   5   3       17.38       15.11      3.04 o 
   7   5   3       84.18       84.11      8.69 o 
   8   5   3       18.74       16.86      4.68 o 
   9   5   3       44.27       37.28      4.96 o 
  10   5   3        1.87       -2.40      3.66 o 
  11   5   3        0.68       -5.01      5.01 o 
 -11   6   3        4.68        2.00      5.01 o 
 -10   6   3        1.27        1.76      9.36 o 
  -9   6   3        5.66        2.51      3.31 o 
  -8   6   3       30.85       32.87      6.01 o 
  -7   6   3      432.97      422.15      9.52 o 
  -6   6   3        0.53        0.14      1.78 o 
  -5   6   3       23.03       24.06      1.90 o 
  -4   6   3      749.04      769.73      9.65 o 
  -3   6   3      608.26      561.28      6.38 o 
  -2   6   3      185.04      232.86      3.53 o 
  -1   6   3     1137.80     1229.85     13.16 o 
   0   6   3      859.40      911.76     16.17 o 
   1   6   3      209.29      226.67      4.27 o 
   2   6   3       43.31       31.16      1.30 o 
   3   6   3      131.57      110.83      4.23 o 
   4   6   3      475.64      463.91      8.61 o 
   5   6   3       12.46       15.90      2.10 o 
   6   6   3      396.80      369.65     10.26 o 
   7   6   3      139.50      154.26      6.97 o 
   8   6   3        4.11        6.24      3.18 o 
   9   6   3        1.74        1.34      3.07 o 
  10   6   3        6.69        8.02      6.01 o 
  11   6   3        2.57        0.00      5.68 o 
 -11   7   3       14.67       11.70      6.01 o 
 -10   7   3       13.72       15.37      6.01 o 
  -9   7   3       24.00       25.94      7.02 o 
  -8   7   3       16.81       14.72      3.54 o 
  -7   7   3       48.18       56.74      4.58 o 
  -6   7   3       67.00       51.89      4.91 o 
  -5   7   3      340.18      328.48      5.64 o 
  -4   7   3        0.06        1.02      1.06 o 
  -3   7   3       73.89       81.85      2.20 o 
  -2   7   3      176.49      177.66      3.29 o 
  -1   7   3     1338.53     1329.42     18.83 o 
   0   7   3        2.91       -0.85      0.85 o 
   1   7   3        3.13       -0.30      0.74 o 
   2   7   3       99.91       96.99      3.61 o 
   3   7   3      237.87      236.92      4.86 o 
   4   7   3     1701.38     1713.22     31.07 o 
   5   7   3      457.68      483.34     14.21 o 
   6   7   3      152.61      144.69      7.18 o 
   7   7   3        1.24        3.16      2.57 o 
   8   7   3       60.03       57.48      7.69 o 
   9   7   3       27.80       41.77      7.35 o 
  10   7   3        0.41        0.33      5.35 o 
  11   7   3        9.09        5.01      6.35 o 
 -11   8   3        0.27        7.35      5.01 o 
 -10   8   3        2.13        2.34      5.01 o 
  -9   8   3       23.74       21.05      6.01 o 
  -8   8   3       11.63       15.71      5.01 o 
  -7   8   3       18.92       21.07      2.88 o 
  -6   8   3       87.19       84.85      4.24 o 
  -5   8   3       16.76       16.34      3.46 o 
  -4   8   3        0.10       -0.51      1.12 o 
  -3   8   3        0.01       -0.14      0.69 o 
  -2   8   3      242.61      233.21      3.44 o 
  -1   8   3      133.48      133.55      3.26 o 
   0   8   3      304.41      300.17      6.10 o 
   1   8   3      497.70      493.57      7.66 o 
   2   8   3      306.07      296.39      5.55 o 
   3   8   3      146.24      148.65      5.85 o 
   4   8   3       43.12       43.87      2.54 o 
   5   8   3       48.94       29.74      5.01 o 
   6   8   3        5.35        8.69      4.34 o 
   7   8   3       48.10       47.79      6.68 o 
   8   8   3       18.26       17.04      5.68 o 
   9   8   3       23.79       41.10      7.35 o 
  10   8   3        0.58       -4.68      4.68 o 
 -10   9   3       10.61       17.38      6.01 o 
  -9   9   3        0.03        1.00      4.68 o 
  -8   9   3       35.57       22.39      5.35 o 
  -7   9   3       38.13       41.06      5.51 o 
  -6   9   3        5.45        6.49      3.34 o 
  -5   9   3       29.37       29.18      5.35 o 
  -4   9   3       75.35       62.91      8.09 o 
  -3   9   3        0.61       -0.59      1.04 o 
  -2   9   3        0.08       -0.30      0.81 o 
  -1   9   3      175.50      171.13     12.20 o 
   0   9   3      612.38      620.54     17.71 o 
   1   9   3      671.22      658.50     12.32 o 
   2   9   3        0.86       -0.24      1.67 o 
   3   9   3      170.81      147.11      6.32 o 
   4   9   3      297.41      287.38     12.03 o 
   5   9   3        0.03       -3.68      3.68 o 
   6   9   3       34.35       35.76      6.01 o 
   7   9   3        3.01        2.00      4.34 o 
   8   9   3       25.41       24.06      6.01 o 
   9   9   3        2.02       -0.67      5.01 o 
  10   9   3        2.21        1.34      5.35 o 
  -9  10   3       36.56       33.75      6.68 o 
  -8  10   3        9.71       21.39      5.35 o 
  -7  10   3       21.31       23.06      5.35 o 
  -6  10   3        6.29        5.35      6.68 o 
  -5  10   3        9.51        9.84      2.57 o 
  -4  10   3       72.47       76.54      7.69 o 
  -3  10   3       86.27       79.51      5.35 o 
  -2  10   3      327.30      331.55      7.14 o 
  -1  10   3       93.66       86.55      5.68 o 
   0  10   3      334.30      338.51     11.70 o 
   1  10   3      511.96      467.83     14.70 o 
   2  10   3      449.10      439.43      9.52 o 
   3  10   3      109.67      120.30      7.69 o 
   4  10   3        0.15       -2.67      3.01 o 
   5  10   3        0.64        2.34      3.68 o 
   6  10   3       11.04        7.35      4.34 o 
   7  10   3        7.98        8.35      4.68 o 
   8  10   3        5.79        7.35      5.01 o 
   9  10   3        4.10        4.34      5.35 o 
  -9  11   3        1.98       -3.01      4.68 o 
  -8  11   3        0.03       10.69      5.01 o 
  -7  11   3       12.92       16.04      5.01 o 
  -6  11   3       21.37       22.34      3.42 o 
  -5  11   3       15.53       21.57      4.01 o 
  -4  11   3       15.72       14.20      2.57 o 
  -3  11   3       23.51       24.20      2.47 o 
  -2  11   3       39.73       40.43      4.68 o 
  -1  11   3      134.55      117.96      6.68 o 
   0  11   3        9.61       10.02      3.34 o 
   1  11   3        5.70        3.68      2.67 o 
   2  11   3       82.40       82.54      6.35 o 
   3  11   3       17.13       16.37      4.01 o 
   4  11   3       26.57       26.73      4.68 o 
   5  11   3        0.04        0.33      3.68 o 
   6  11   3        0.06        0.67      4.01 o 
   7  11   3        1.67        1.34      4.34 o 
   8  11   3        6.31       10.02      5.35 o 
  -8  12   3        0.03        5.01      4.68 o 
  -7  12   3        7.35        8.69      4.68 o 
  -6  12   3        0.15       -2.00      3.34 o 
  -5  12   3        5.53        6.14      2.57 o 
  -4  12   3        0.10        1.44      2.16 o 
  -3  12   3        4.34        3.05      1.72 o 
  -2  12   3       14.74       10.02      3.68 o 
  -1  12   3        0.39        1.34      2.67 o 
   0  12   3       28.72       31.41      4.01 o 
   1  12   3       20.49       25.06      4.01 o 
   2  12   3       50.06       57.81      5.35 o 
   3  12   3        1.89        2.00      3.01 o 
   4  12   3       13.49       12.03      3.68 o 
   5  12   3       44.05       46.78      6.35 o 
   6  12   3        9.73        8.69      5.01 o 
   7  12   3        0.13       -4.01      4.01 o 
  -6  13   3        4.65        2.34      3.68 o 
  -5  13   3        0.01       -1.74      2.67 o 
  -4  13   3        3.43       -0.67      3.68 o 
  -3  13   3        0.97        6.35      3.68 o 
  -2  13   3        5.70        1.67      3.01 o 
  -1  13   3        0.91        2.00      3.01 o 
   0  13   3        0.65        2.67      3.01 o 
   1  13   3        0.50        5.35      3.01 o 
   2  13   3        0.16        0.00      3.01 o 
   3  13   3        5.32        3.34      3.34 o 
   4  13   3       14.98       15.04      4.34 o 
   5  13   3        1.45       -0.33      3.68 o 
   6  13   3        6.19        9.36      5.01 o 
  -4  14   3       29.14       30.41      5.35 o 
  -3  14   3       28.95       28.07      5.01 o 
  -2  14   3       20.48       32.41      4.68 o 
  -1  14   3       12.58       13.70      3.68 o 
   0  14   3        4.63        9.69      3.34 o 
   1  14   3       20.88       19.72      3.68 o 
   2  14   3       42.65       49.79      5.01 o 
   3  14   3       14.83       17.71      4.01 o 
   4  14   3        0.24        2.67      3.68 o 
 -12   0   4        8.87        9.02      6.35 o 
 -11   0   4       24.85       31.75      7.69 o 
 -10   0   4       28.52       36.42      7.35 o 
  -9   0   4      108.49      102.59      9.69 o 
  -8   0   4       47.82       58.14      7.02 o 
  -7   0   4       64.07       76.52      7.02 o 
  -6   0   4      129.33      142.67     10.36 o 
  -5   0   4      870.69      967.41     18.90 o 
  -4   0   4     1957.95     1895.24     23.31 o 
  -3   0   4      245.14      269.30      4.51 o 
  -2   0   4      648.06      663.51      8.77 o 
  -1   0   4    11778.86    11574.77    133.44 o 
   0   0   4      169.52      207.22      4.73 o 
   1   0   4     2360.90     2510.90     41.59 o 
   2   0   4      614.99      637.45     12.29 o 
   3   0   4      818.58      930.26     17.49 o 
   4   0   4     3763.31     4077.79     96.57 o 
   5   0   4     1960.31     2224.19     56.14 o 
   6   0   4      200.62      206.51     10.69 o 
   7   0   4       16.60       16.04      4.68 o 
   8   0   4       79.04       59.15      7.69 o 
   9   0   4       81.62       87.55      9.36 o 
  10   0   4        6.27        3.01      4.68 o 
  11   0   4        0.05        5.01      5.68 o 
  12   0   4        1.45       -0.67      6.35 o 
 -12   1   4       14.79       24.35      5.52 o 
 -11   1   4       55.97       53.15      6.26 o 
 -10   1   4       34.06       34.06      5.18 o 
  -9   1   4        3.68       -3.18      3.18 o 
  -8   1   4        2.90       -0.11      2.47 o 
  -7   1   4       44.74       34.87      5.35 o 
  -6   1   4      324.62      299.43      7.01 o 
  -5   1   4       59.04       66.02      2.75 o 
  -4   1   4      429.70      462.77      5.43 o 
  -3   1   4        0.18       -0.46      0.48 o 
  -2   1   4      937.83     1094.58      9.63 o 
  -1   1   4     5552.83     5675.42     45.88 o 
   0   1   4     3155.76     3177.04     32.85 o 
   1   1   4     3289.50     3532.89     40.89 o 
   2   1   4     3935.29     4001.38     46.53 o 
   3   1   4     2272.90     2344.23     28.32 o 
   4   1   4     1896.16     1908.83     27.59 o 
   5   1   4      203.28      178.42      6.49 o 
   6   1   4        0.64        2.17      2.13 o 
   7   1   4      287.10      279.15      9.33 o 
   8   1   4        0.82       -1.00      3.07 o 
   9   1   4       43.16       39.57      7.69 o 
  10   1   4        9.24        6.68      3.85 o 
  11   1   4        1.14        4.01      4.34 o 
  12   1   4        0.98        9.54      4.84 o 
 -12   2   4        2.30        0.90      4.23 o 
 -11   2   4        1.49        6.01      5.68 o 
 -10   2   4        2.88        5.76      3.66 o 
  -9   2   4       98.85       83.15     11.36 o 
  -8   2   4       74.64       62.88      7.52 o 
  -7   2   4       77.47       67.21      3.92 o 
  -6   2   4       15.78       14.67      2.51 o 
  -5   2   4        0.01       -0.50      1.08 o 
  -4   2   4      508.28      554.95      6.73 o 
  -3   2   4      300.41      309.84      3.56 o 
  -2   2   4     6454.16     6751.26     54.52 o 
  -1   2   4     1532.60     1523.99     13.78 o 
   0   2   4      288.03      301.21      3.94 o 
   1   2   4    11975.95    12428.62    144.23 o 
   2   2   4     1975.49     2049.05     24.64 o 
   3   2   4      499.45      541.59      9.32 o 
   4   2   4        9.70        9.96      1.86 o 
   5   2   4       78.44       66.19      9.69 o 
   6   2   4        0.39       -2.00      2.00 o 
   7   2   4       87.37       83.35     12.20 o 
   8   2   4       33.89       29.41      4.37 o 
   9   2   4       29.87       34.42      6.68 o 
  10   2   4        6.46        3.67      3.76 o 
  11   2   4        9.13        8.70      4.33 o 
  12   2   4        5.17        2.00      4.25 o 
 -12   3   4       17.11       28.57      5.42 o 
 -11   3   4       41.35       55.18      6.47 o 
 -10   3   4        4.76        9.86      3.84 o 
  -9   3   4       93.83       87.85      6.60 o 
  -8   3   4        0.31       -2.71      2.71 o 
  -7   3   4        5.21        9.78      2.30 o 
  -6   3   4      147.24      162.25      5.14 o 
  -5   3   4       26.88       16.44      1.65 o 
  -4   3   4        6.33        7.30      1.10 o 
  -3   3   4       28.34       24.17      1.06 o 
  -2   3   4      446.61      410.88      4.15 o 
  -1   3   4      473.70      466.60      5.25 o 
   0   3   4      853.40      833.23     10.56 o 
   1   3   4       10.36       11.36      1.16 o 
   2   3   4      176.65      147.37      3.12 o 
   3   3   4       98.18      138.77      4.47 o 
   4   3   4     1641.24     1654.91     24.31 o 
   5   3   4       29.02       24.92      3.04 o 
   6   3   4       25.83       26.87      3.42 o 
   7   3   4      884.87      823.17     18.55 o 
   8   3   4      136.58      105.35     11.36 o 
   9   3   4       44.39       31.44      4.84 o 
  10   3   4        0.53        0.65      5.35 o 
  11   3   4        0.43       -1.11      3.89 o 
  12   3   4        0.09        2.63      4.71 o 
 -12   4   4        5.00        7.69      4.25 o 
 -11   4   4        6.02       10.03      4.37 o 
 -10   4   4        1.03       -0.65      3.42 o 
  -9   4   4      174.00      195.03      8.73 o 
  -8   4   4      272.52      292.41      9.80 o 
  -7   4   4      457.85      452.85     10.03 o 
  -6   4   4       16.27       11.07      1.83 o 
  -5   4   4      272.33      249.72      5.50 o 
  -4   4   4     1034.72     1005.43     13.01 o 
  -3   4   4      651.72      655.91      7.36 o 
  -2   4   4       77.58       68.99      1.59 o 
  -1   4   4     1199.73     1186.29     10.92 o 
   0   4   4      951.36      932.47     10.29 o 
   1   4   4      679.05      667.24      8.89 o 
   2   4   4     5010.42     5391.29     71.70 o 
   3   4   4       94.32      115.85      4.59 o 
   4   4   4       18.06       27.73      2.18 o 
   5   4   4      682.39      678.26     14.75 o 
   6   4   4      443.29      426.42     11.21 o 
   7   4   4      593.29      603.64     14.99 o 
   8   4   4       24.54       25.17      5.01 o 
   9   4   4        4.57        1.84      3.31 o 
  10   4   4       68.01       88.54      7.20 o 
  11   4   4        7.78       13.43      4.71 o 
 -12   5   4        0.20       -4.68      4.68 o 
 -11   5   4        3.51       -0.55      3.66 o 
 -10   5   4       23.50       31.34      4.95 o 
  -9   5   4        6.40       11.33      5.51 o 
  -8   5   4        5.13        6.71      3.18 o 
  -7   5   4      103.38      111.13      5.10 o 
  -6   5   4     1049.44     1028.58     14.74 o 
  -5   5   4      217.88      221.45      4.39 o 
  -4   5   4      114.47      124.17      2.98 o 
  -3   5   4     1552.88     1748.85     17.41 o 
  -2   5   4      191.02      197.00      3.23 o 
  -1   5   4      380.43      355.20      4.25 o 
   0   5   4      380.48      408.43      5.82 o 
   1   5   4     2310.93     2303.83     26.97 o 
   2   5   4     1101.28     1131.15     16.38 o 
   3   5   4      888.71      985.86     15.04 o 
   4   5   4      566.37      575.63     10.15 o 
   5   5   4      309.25      330.96      7.99 o 
   6   5   4      133.17      140.42      6.26 o 
   7   5   4       19.24       15.53      3.31 o 
   8   5   4        2.00       -1.98      3.17 o 
   9   5   4       10.22        9.66      6.18 o 
  10   5   4        3.98        9.08      4.68 o 
  11   5   4        5.38       11.03      6.35 o 
 -11   6   4       11.65       15.04      6.01 o 
 -10   6   4       18.27       11.86      4.02 o 
  -9   6   4        7.91        1.72      3.04 o 
  -8   6   4       90.26       90.40      5.47 o 
  -7   6   4      163.28      148.89      7.29 o 
  -6   6   4       47.68       50.11      3.08 o 
  -5   6   4        3.12        0.20      1.33 o 
  -4   6   4      137.40      167.68      3.78 o 
  -3   6   4       16.69       13.45      1.00 o 
  -2   6   4      689.55      720.98      8.59 o 
  -1   6   4     1322.89     1405.08     15.22 o 
   0   6   4      341.18      348.63      5.99 o 
   1   6   4      252.41      292.01      5.37 o 
   2   6   4      246.52      243.52      3.45 o 
   3   6   4      150.29      144.10      5.08 o 
   4   6   4       27.72       30.34      2.23 o 
   5   6   4       13.38       13.97      2.10 o 
   6   6   4       13.49       14.03      3.04 o 
   7   6   4       14.60       13.17      3.04 o 
   8   6   4        7.53        6.85      3.17 o 
   9   6   4        0.32       -3.68      4.01 o 
  10   6   4        3.78       -4.34      4.68 o 
  11   6   4        3.79        1.34      6.01 o 
 -11   7   4        1.91       -3.01      5.01 o 
 -10   7   4        1.10        1.34      5.01 o 
  -9   7   4        0.77       -1.86      2.95 o 
  -8   7   4       21.26       31.44      7.73 o 
  -7   7   4        6.39        5.23      2.42 o 
  -6   7   4       78.90       83.87      7.17 o 
  -5   7   4       87.59       99.71      3.31 o 
  -4   7   4       80.55       71.82      2.50 o 
  -3   7   4      219.41      232.67      3.89 o 
  -2   7   4      883.76      970.03     11.09 o 
  -1   7   4       72.55       62.47      2.60 o 
   0   7   4        0.65        0.28      0.54 o 
   1   7   4       57.64       62.73      2.72 o 
   2   7   4       33.31       40.50      2.10 o 
   3   7   4       59.38       61.70      2.54 o 
   4   7   4       39.94       43.19      3.66 o 
   5   7   4      245.79      247.68      6.27 o 
   6   7   4       24.36       17.76      3.04 o 
   7   7   4        0.07       -2.22      2.33 o 
   8   7   4        2.70        5.01      4.68 o 
   9   7   4        2.73        0.00      4.68 o 
  10   7   4        0.28       -0.33      5.35 o 
 -11   8   4        5.56        8.35      5.68 o 
 -10   8   4       14.06       12.36      5.68 o 
  -9   8   4       57.14       61.82      8.02 o 
  -8   8   4       33.65       35.42      6.35 o 
  -7   8   4        3.64        4.85      2.34 o 
  -6   8   4       89.94       97.75      4.40 o 
  -5   8   4       50.85       50.40      3.12 o 
  -4   8   4      244.42      245.94      4.43 o 
  -3   8   4       79.84       78.12      2.33 o 
  -2   8   4       25.92       26.25      2.99 o 
  -1   8   4      167.34      165.28      4.60 o 
   0   8   4      646.16      670.20     12.84 o 
   1   8   4      621.52      598.80      9.40 o 
   2   8   4       54.08       60.96      3.37 o 
   3   8   4      109.65      103.49      3.67 o 
   4   8   4        9.81        7.50      2.72 o 
   5   8   4        1.05       -0.33      3.68 o 
   6   8   4       54.38       59.48      7.02 o 
   7   8   4        0.16        2.34      4.34 o 
   8   8   4        0.15       -3.34      4.34 o 
   9   8   4       11.11        7.69      5.68 o 
  10   8   4        0.27       -2.34      4.68 o 
 -10   9   4        0.01        0.00      4.68 o 
  -9   9   4        0.04        0.00      4.68 o 
  -8   9   4        7.99       10.69      5.01 o 
  -7   9   4       54.93       52.18      4.81 o 
  -6   9   4      140.79      141.30      9.36 o 
  -5   9   4       73.11       54.61      4.09 o 
  -4   9   4       50.30       44.20      6.20 o 
  -3   9   4       56.63       65.77      2.18 o 
  -2   9   4       64.39       70.16      2.17 o 
  -1   9   4      348.28      365.94      7.79 o 
   0   9   4       35.28       38.43      4.34 o 
   1   9   4       58.28       49.00      2.16 o 
   2   9   4      286.90      273.86      7.52 o 
   3   9   4       67.02       62.81      2.90 o 
   4   9   4      700.90      702.08     22.05 o 
   5   9   4      247.98      233.91     11.70 o 
   6   9   4        5.37        6.01      4.01 o 
   7   9   4       44.89       48.79      7.35 o 
   8   9   4       11.24       15.71      5.68 o 
   9   9   4        0.07       -4.68      4.68 o 
  -9  10   4        0.78        2.67      5.01 o 
  -8  10   4        0.03       -3.68      3.68 o 
  -7  10   4       34.11       35.91      4.37 o 
  -6  10   4       30.88       28.32      6.18 o 
  -5  10   4       23.98       22.53      3.28 o 
  -4  10   4       63.31       67.02      4.18 o 
  -3  10   4       21.69       21.94      2.47 o 
  -2  10   4       39.46       39.43      4.68 o 
  -1  10   4      235.46      249.95     10.02 o 
   0  10   4        1.07       -0.33      3.01 o 
   1  10   4       39.56       45.45      4.68 o 
   2  10   4      305.75      303.59      7.46 o 
   3  10   4        4.24        2.34      3.34 o 
   4  10   4       86.19       94.57      7.35 o 
   5  10   4       41.74       41.44      6.01 o 
   6  10   4       38.80       44.11      6.35 o 
   7  10   4        1.20        5.68      4.34 o 
   8  10   4        6.11        8.69      5.35 o 
   9  10   4        4.96       11.03      6.01 o 
  -8  11   4        8.36        9.02      5.01 o 
  -7  11   4       25.29       21.44      3.89 o 
  -6  11   4        1.07       -0.62      2.51 o 
  -5  11   4        7.77        9.08      2.57 o 
  -4  11   4       47.29       40.70      5.68 o 
  -3  11   4       42.48       41.02      3.34 o 
  -2  11   4       65.09       69.84      6.01 o 
  -1  11   4      113.16      109.94      6.68 o 
   0  11   4        6.96        2.67      3.01 o 
   1  11   4       43.03       58.48      5.35 o 
   2  11   4        4.43        0.00      3.34 o 
   3  11   4        1.89       -2.00      3.34 o 
   4  11   4        0.19       -1.67      3.34 o 
   5  11   4        0.36        5.35      4.01 o 
   6  11   4        1.83        1.00      3.68 o 
   7  11   4        0.01       -3.68      4.34 o 
   8  11   4        0.02       -4.34      4.34 o 
  -8  12   4        0.46        1.00      4.68 o 
  -7  12   4        1.30       -1.00      4.01 o 
  -6  12   4        1.32        0.09      2.65 o 
  -5  12   4       31.86       42.63      6.18 o 
  -4  12   4       59.99       64.39      4.01 o 
  -3  12   4       93.29       91.23      7.35 o 
  -2  12   4        8.95        5.35      3.34 o 
  -1  12   4        1.49       -2.34      3.01 o 
   0  12   4       50.59       60.15      5.68 o 
   1  12   4      206.38      218.88      9.69 o 
   2  12   4       75.55       65.50      6.01 o 
   3  12   4        1.89        3.01      3.34 o 
   4  12   4       36.79       28.07      5.01 o 
   5  12   4       41.91       41.44      6.35 o 
   6  12   4        0.51       -2.00      3.68 o 
   7  12   4        4.24        3.34      5.01 o 
  -6  13   4       18.75       26.12      4.34 o 
  -5  13   4        0.36        2.69      2.47 o 
  -4  13   4        1.43        0.33      4.01 o 
  -3  13   4        2.39        2.67      3.68 o 
  -2  13   4        3.92        3.34      3.34 o 
  -1  13   4       57.32       62.82      5.68 o 
   0  13   4       32.09       34.75      4.68 o 
   1  13   4        0.40        4.68      3.34 o 
   2  13   4       29.45       31.75      4.68 o 
   3  13   4       60.39       68.84      6.35 o 
   4  13   4        7.14        5.68      4.01 o 
   5  13   4        0.77        3.68      4.01 o 
   6  13   4        3.86        6.68      5.01 o 
  -5  14   4        1.33       -4.01      4.01 o 
  -4  14   4        0.01       -1.67      3.68 o 
  -3  14   4        1.31        2.67      3.68 o 
  -2  14   4        6.02        4.68      3.68 o 
  -1  14   4        0.60        5.01      3.34 o 
   0  14   4        2.46        4.34      3.34 o 
   1  14   4        0.07        4.34      3.34 o 
   2  14   4        2.41       -3.01      3.01 o 
   3  14   4        1.77        5.35      4.01 o 
   4  14   4        1.14        4.34      3.68 o 
 -12   1   5       32.60       46.78      8.69 o 
 -11   1   5       22.51       23.93      4.95 o 
 -10   1   5       65.78       45.84      5.67 o 
  -9   1   5       40.54       35.56      5.01 o 
  -8   1   5       59.61       62.40      5.18 o 
  -7   1   5       41.14       38.69      3.20 o 
  -6   1   5       11.93       13.23      1.88 o 
  -5   1   5       18.16       10.57      2.37 o 
  -4   1   5      227.26      232.59      4.06 o 
  -3   1   5        3.65       -0.24      0.55 o 
  -2   1   5      525.23      566.68      5.54 o 
  -1   1   5     7040.35     7332.95     59.34 o 
   0   1   5     3053.36     3118.16     32.52 o 
   1   1   5        2.91        5.19      1.01 o 
   2   1   5     1069.33      997.35     12.95 o 
   3   1   5        4.09        1.45      1.16 o 
   4   1   5      786.48      935.81     41.60 o 
   5   1   5        2.47        2.34      2.36 o 
   6   1   5       18.17       16.79      2.95 o 
   7   1   5     1033.79      991.43     21.62 o 
   8   1   5      259.30      259.32     26.90 o 
   9   1   5       19.91       14.20      4.02 o 
  10   1   5        1.60       -1.19      3.28 o 
  11   1   5        1.04        2.82      3.89 o 
  12   1   5        0.00        4.12      6.85 o 
 -12   2   5       11.50       15.05      4.95 o 
 -11   2   5        8.58       12.19      4.37 o 
 -10   2   5       20.13       18.41      4.60 o 
  -9   2   5       60.21       59.49      5.55 o 
  -8   2   5       11.77        5.01      3.07 o 
  -7   2   5       60.12       59.66      5.71 o 
  -6   2   5       48.84       53.95      3.34 o 
  -5   2   5       19.57       14.21      1.43 o 
  -4   2   5      189.82      186.26      3.30 o 
  -3   2   5     1596.96     1679.54     14.63 o 
  -2   2   5       11.28       14.99      0.83 o 
  -1   2   5     2703.61     2590.90     23.04 o 
   0   2   5     1695.49     1645.04     17.72 o 
   1   2   5      618.28      711.86      9.48 o 
   2   2   5        1.67        7.45      1.04 o 
   3   2   5       55.50       48.03      2.51 o 
   4   2   5     1953.17     2128.92     30.67 o 
   5   2   5      324.07      296.19      8.62 o 
   6   2   5      318.90      313.63      9.45 o 
   7   2   5      153.91      144.87      7.42 o 
   8   2   5       14.84       10.29      3.42 o 
   9   2   5        0.09       -1.09      3.51 o 
  10   2   5       28.68       30.90      5.08 o 
  11   2   5        0.09       -1.79      3.68 o 
 -12   3   5        0.72        0.24      4.23 o 
 -11   3   5        9.25        7.10      5.18 o 
 -10   3   5        7.29        5.85      3.78 o 
  -9   3   5        5.71        8.75      3.66 o 
  -8   3   5       48.65       42.91      3.73 o 
  -7   3   5      108.05      106.35      4.82 o 
  -6   3   5      423.19      399.06      8.62 o 
  -5   3   5        1.14        2.48      1.44 o 
  -4   3   5        1.01        0.37      0.80 o 
  -3   3   5      950.08      883.39      9.59 o 
  -2   3   5       95.11      105.85      1.83 o 
  -1   3   5      632.08      704.99      7.01 o 
   0   3   5     1584.61     1597.16     17.27 o 
   1   3   5     1199.52     1233.34     15.33 o 
   2   3   5     6354.81     6885.28     91.32 o 
   3   3   5      270.44      223.80      5.14 o 
   4   3   5       12.15       15.51      2.10 o 
   5   3   5        0.18       -1.84      1.84 o 
   6   3   5       17.74       16.50      3.28 o 
   7   3   5      227.92      217.19      8.60 o 
   8   3   5       21.47       14.03      3.54 o 
   9   3   5       34.83       30.04      9.69 o 
  10   3   5        0.21       -1.10      3.66 o 
  11   3   5        1.52        5.85      4.25 o 
 -12   4   5        9.56        6.84      4.60 o 
 -11   4   5        3.60        4.74      3.89 o 
 -10   4   5        1.36       -1.73      3.28 o 
  -9   4   5        2.14        3.23      3.42 o 
  -8   4   5      125.95      103.04      5.20 o 
  -7   4   5        5.78        2.73      2.44 o 
  -6   4   5      233.60      233.05      7.92 o 
  -5   4   5       70.22       74.28      3.00 o 
  -4   4   5       70.90       80.29      2.50 o 
  -3   4   5       94.12      114.81      2.41 o 
  -2   4   5      389.70      428.74      5.70 o 
  -1   4   5       64.87       67.07      2.38 o 
   0   4   5      217.64      230.62      3.99 o 
   1   4   5     1696.22     1844.27     25.78 o 
   2   4   5      158.83      147.17      3.82 o 
   3   4   5       86.47       86.45      3.96 o 
   4   4   5        8.59        5.45      1.71 o 
   5   4   5        2.52        2.67      2.24 o 
   6   4   5      107.99       92.45      5.43 o 
   7   4   5       56.11       55.57     11.19 o 
   8   4   5        3.23        5.04      6.18 o 
   9   4   5       14.23       14.25      3.85 o 
  10   4   5       12.74        5.34      3.66 o 
  11   4   5        4.69        8.63      4.60 o 
 -12   5   5        1.04        3.68      4.13 o 
 -11   5   5       12.82       10.34      4.13 o 
 -10   5   5        2.78       -2.00      3.07 o 
  -9   5   5       22.64       19.70      4.13 o 
  -8   5   5        0.03        1.69      2.55 o 
  -7   5   5      138.51      150.37      5.84 o 
  -6   5   5       20.02       17.64      2.34 o 
  -5   5   5      101.04      103.04      4.00 o 
  -4   5   5      501.77      519.43      7.29 o 
  -3   5   5     1225.30     1308.31     14.97 o 
  -2   5   5      241.81      206.91      3.43 o 
  -1   5   5      273.45      307.89      4.62 o 
   0   5   5        0.65        0.07      1.99 o 
   1   5   5       75.68       72.64      2.76 o 
   2   5   5      426.13      384.53      8.73 o 
   3   5   5       90.07      121.19      3.77 o 
   4   5   5        0.22       -0.74      1.47 o 
   5   5   5      100.90       94.37      4.16 o 
   6   5   5      226.55      217.30     19.05 o 
   7   5   5       18.80       23.32      3.68 o 
   8   5   5       41.21       46.26      9.02 o 
   9   5   5       11.94       13.70      4.02 o 
  10   5   5        0.01        1.67      5.68 o 
  11   5   5        2.43       -2.00      5.68 o 
 -11   6   5       14.63       22.05      7.02 o 
 -10   6   5        0.99        2.29      3.52 o 
  -9   6   5        9.72       12.83      3.76 o 
  -8   6   5       92.99       88.12      7.85 o 
  -7   6   5       33.08       24.60      3.12 o 
  -6   6   5      990.27     1079.97     15.54 o 
  -5   6   5      230.54      237.02      5.30 o 
  -4   6   5      449.87      424.13      6.36 o 
  -3   6   5       11.00        9.01      1.18 o 
  -2   6   5      127.10      115.00      2.50 o 
  -1   6   5      255.17      246.28      3.74 o 
   0   6   5      899.74      963.85     14.25 o 
   1   6   5      321.61      319.33      5.96 o 
   2   6   5       71.86       84.17      1.98 o 
   3   6   5      245.08      231.80      6.71 o 
   4   6   5      226.54      225.40      5.63 o 
   5   6   5      338.34      333.40      7.51 o 
   6   6   5       15.76       16.46      3.04 o 
   7   6   5       60.04       63.77      5.18 o 
   8   6   5       53.13       60.84      5.55 o 
   9   6   5        1.10        1.67      4.68 o 
  10   6   5        1.42       13.03      6.68 o 
  11   6   5       10.20        6.01      6.35 o 
 -11   7   5        0.03        0.67      5.68 o 
 -10   7   5        0.00        5.68      5.35 o 
  -9   7   5        9.24        6.80      3.42 o 
  -8   7   5      137.83      151.70      7.80 o 
  -7   7   5        2.78        1.56      2.23 o 
  -6   7   5      459.96      454.28      9.63 o 
  -5   7   5      358.86      340.88      6.59 o 
  -4   7   5       46.24       46.73      2.14 o 
  -3   7   5      225.25      231.38      4.02 o 
  -2   7   5      245.03      252.17      3.95 o 
  -1   7   5        4.15        9.51      1.15 o 
   0   7   5      168.34      152.19      3.57 o 
   1   7   5       78.87       78.81      2.78 o 
   2   7   5      350.13      351.39      6.72 o 
   3   7   5      140.77      162.20      4.14 o 
   4   7   5      530.93      534.74     12.52 o 
   5   7   5       41.44       52.72      3.93 o 
   6   7   5       62.04       58.05      4.57 o 
   7   7   5       19.69       18.38      5.35 o 
   8   7   5        1.44       -4.34      4.34 o 
   9   7   5        9.59        5.35      5.68 o 
  10   7   5        4.13        2.00      5.35 o 
 -10   8   5        4.97        6.35      5.35 o 
  -9   8   5        1.22        0.33      4.34 o 
  -8   8   5        0.84        0.95      4.68 o 
  -7   8   5        0.20        0.17      2.16 o 
  -6   8   5        3.67        2.29      2.15 o 
  -5   8   5        4.07        7.87      2.10 o 
  -4   8   5       67.44       67.53      2.55 o 
  -3   8   5        0.23       -0.84      0.99 o 
  -2   8   5       26.07       31.16      1.42 o 
  -1   8   5      238.89      223.74      3.85 o 
   0   8   5        0.01       -0.44      0.58 o 
   1   8   5      582.78      561.56     20.05 o 
   2   8   5      223.55      206.69      4.85 o 
   3   8   5      385.08      383.10      7.56 o 
   4   8   5       14.09        9.36      2.02 o 
   5   8   5        0.40        4.34      3.68 o 
   6   8   5       90.31       84.88      8.35 o 
   7   8   5       61.78       70.84      8.35 o 
   8   8   5        0.75       -4.34      4.68 o 
   9   8   5        2.05        1.00      5.35 o 
  10   8   5        0.29       -3.01      5.01 o 
 -10   9   5        1.21       -1.67      4.68 o 
  -9   9   5        1.57       -2.00      4.34 o 
  -8   9   5       14.99       11.89      3.76 o 
  -7   9   5        3.65        5.85      3.84 o 
  -6   9   5        1.47        0.76      2.57 o 
  -5   9   5       63.44       58.99      4.23 o 
  -4   9   5       15.77       17.15      2.26 o 
  -3   9   5       76.04       77.22      2.93 o 
  -2   9   5      295.58      276.82      4.17 o 
  -1   9   5      327.41      336.50      7.94 o 
   0   9   5        3.06        2.21      1.67 o 
   1   9   5        0.53       -1.08      1.08 o 
   2   9   5        2.73        3.28      1.36 o 
   4   9   5       21.53       15.37      4.34 o 
   5   9   5       99.90       95.57      8.02 o 
   6   9   5        0.12        2.34      4.01 o 
   7   9   5        0.12       -0.67      4.68 o 
   8   9   5        5.99        4.01      5.35 o 
   9   9   5        0.05       -4.68      5.01 o 
  -9  10   5       22.63       34.42      7.02 o 
  -8  10   5        2.05        2.08      3.04 o 
  -7  10   5        5.62        6.24      3.13 o 
  -6  10   5        3.57       10.05      2.96 o 
  -5  10   5       85.04       92.53      5.13 o 
  -4  10   5       56.26       59.18      3.93 o 
  -3  10   5       31.99       25.82      2.53 o 
  -2  10   5        0.34       -1.34      2.67 o 
  -1  10   5      193.88      193.48      9.02 o 
   0  10   5      295.28      291.72     11.36 o 
   1  10   5       17.86       25.66      2.06 o 
   2  10   5       39.02       36.76      5.01 o 
   3  10   5        0.07        0.00      3.01 o 
   4  10   5        8.73        7.69      4.01 o 
   5  10   5       23.49       23.06      5.35 o 
   6  10   5        1.01       -1.34      4.01 o 
   7  10   5        3.81        2.67      4.68 o 
   8  10   5       25.19       39.77      7.35 o 
  -8  11   5       31.52       39.10      6.68 o 
  -7  11   5       23.45       24.31      4.00 o 
  -6  11   5        1.97        1.15      2.57 o 
  -5  11   5       25.31       27.40      3.37 o 
  -4  11   5       33.42       36.09      3.21 o 
  -3  11   5        8.04        8.00      2.67 o 
  -2  11   5        9.87       11.03      3.68 o 
  -1  11   5        1.75        4.34      3.01 o 
   0  11   5        1.21        0.33      3.01 o 
   1  11   5      166.17      183.46      9.36 o 
   2  11   5      273.57      265.99     11.36 o 
   3  11   5       25.97       23.73      4.68 o 
   4  11   5        3.58        0.00      3.34 o 
   5  11   5        6.28        3.34      4.01 o 
   6  11   5       16.31       17.71      5.35 o 
   7  11   5       26.10       17.71      6.01 o 
   8  11   5        1.91       -2.67      5.01 o 
  -7  12   5        0.61        5.64      3.28 o 
  -6  12   5       11.64        6.58      3.04 o 
  -5  12   5       14.64       14.76      2.78 o 
  -4  12   5        0.48       -0.11      1.97 o 
  -3  12   5        3.07        0.67      3.68 o 
  -2  12   5        4.44        3.34      3.34 o 
  -1  12   5        0.03        0.67      3.01 o 
   0  12   5        5.95       10.36      3.68 o 
   1  12   5        6.34        5.68      3.68 o 
   2  12   5        0.17       -1.00      3.34 o 
   3  12   5       17.90       20.72      4.34 o 
   4  12   5       29.74       35.09      5.68 o 
   5  12   5        3.80        1.34      4.01 o 
   6  12   5        1.04       -1.00      4.34 o 
   7  12   5        0.01       -4.34      4.34 o 
  -6  13   5        2.14        1.72      2.96 o 
  -5  13   5       26.97       37.09      6.35 o 
  -4  13   5        3.77        7.35      4.01 o 
  -3  13   5       13.65       13.03      4.34 o 
  -2  13   5        2.75        7.35      4.01 o 
  -1  13   5        0.83       -1.67      3.34 o 
   0  13   5       23.60       32.08      5.01 o 
   1  13   5       37.20       49.79      5.68 o 
   2  13   5        2.89        5.01      3.68 o 
   3  13   5        1.12        1.00      4.01 o 
   4  13   5       10.41       16.71      5.01 o 
   5  13   5        5.91       14.37      5.01 o 
  -5  14   5       12.00       19.38      5.68 o 
  -4  14   5        9.56        7.69      4.68 o 
  -3  14   5        1.19        1.67      4.01 o 
  -2  14   5       19.38       24.39      4.68 o 
  -1  14   5       12.05       10.69      4.01 o 
   0  14   5        0.67       -3.01      3.34 o 
   1  14   5       17.75       13.37      4.34 o 
   2  14   5        6.82        4.68      4.01 o 
   3  14   5       14.65       19.72      5.01 o 
   4  14   5        3.63        1.34      3.68 o 
 -12   0   6        5.99       -5.68      5.68 o 
 -11   0   6       14.08       13.03      6.01 o 
 -10   0   6      120.51       96.57     10.02 o 
  -9   0   6        0.34        2.67      4.68 o 
  -8   0   6      104.52       99.58      9.36 o 
  -7   0   6     1851.17     1866.43     35.09 o 
  -6   0   6      721.60      720.31     15.83 o 
  -5   0   6      763.91      834.54     17.13 o 
  -4   0   6      619.92      602.17     12.76 o 
  -3   0   6       28.03       35.93      2.80 o 
  -2   0   6     2433.36     2491.21     29.70 o 
  -1   0   6      249.51      225.35      4.01 o 
   0   0   6      211.58      150.91      4.49 o 
   1   0   6      590.57      609.06     12.05 o 
   2   0   6     1550.80     1597.00     28.35 o 
   3   0   6     3845.39     3974.87     94.23 o 
   4   0   6     1525.57     1511.09     39.43 o 
   5   0   6      787.56      767.57     24.06 o 
   6   0   6      390.83      372.59     15.04 o 
   7   0   6        0.24       -0.33      4.34 o 
   8   0   6      163.55      180.11     11.70 o 
   9   0   6        4.89       10.36      5.35 o 
  10   0   6        4.90        9.69      5.68 o 
  11   0   6        5.80       12.03      6.68 o 
 -12   1   6        0.29       -3.36      4.00 o 
 -11   1   6        0.00        1.00      3.85 o 
 -10   1   6        5.55       -3.00      3.42 o 
  -9   1   6       17.87       18.77      4.13 o 
  -8   1   6       37.91       33.70      3.53 o 
  -7   1   6       33.40       40.39      4.57 o 
  -6   1   6       64.92       71.94      4.15 o 
  -5   1   6      218.88      201.12      4.67 o 
  -4   1   6       25.63       24.09      1.60 o 
  -3   1   6     1629.83     1566.09     14.79 o 
  -2   1   6       94.40       79.46      1.68 o 
  -1   1   6      948.56     1007.00      9.80 o 
   0   1   6     1114.30     1087.10     12.34 o 
   1   1   6      854.82      855.33     11.36 o 
   2   1   6      309.35      328.82      5.60 o 
   3   1   6      130.22      153.56      5.95 o 
   4   1   6     1317.64     1348.33     25.40 o 
   5   1   6      145.40      152.23      6.73 o 
   6   1   6       75.30       64.79      4.84 o 
   7   1   6        1.94        0.20      3.18 o 
   8   1   6       11.50       11.81      3.42 o 
   9   1   6       17.95       15.02      4.13 o 
  10   1   6        3.67        7.66      5.85 o 
  11   1   6        0.35       -2.87      5.85 o 
 -12   2   6        6.56       -1.94      3.66 o 
 -11   2   6        0.33       -4.48      4.85 o 
 -10   2   6       47.48       53.17      5.91 o 
  -9   2   6       41.28       34.29     10.19 o 
  -8   2   6        1.53       -2.59      2.59 o 
  -7   2   6      102.29      120.16      5.07 o 
  -6   2   6       53.91       53.88      2.96 o 
  -5   2   6       96.69      107.47      3.37 o 
  -4   2   6        8.38       11.33      1.28 o 
  -3   2   6     1423.88     1566.04     16.00 o 
  -2   2   6     1675.02     1720.79     14.88 o 
  -1   2   6        9.13       15.13      0.92 o 
   0   2   6      706.03      761.42     12.48 o 
   1   2   6      236.06      249.52      4.42 o 
   2   2   6      190.32      182.06      4.43 o 
   3   2   6        3.48       17.65      4.71 o 
   4   2   6      328.83      341.46      9.09 o 
   5   2   6      228.13      209.61      7.44 o 
   6   2   6       82.81       68.80     15.04 o 
   7   2   6       68.55       60.02      5.20 o 
   8   2   6        0.02       -2.16      3.51 o 
   9   2   6        4.16       -0.17      3.07 o 
  10   2   6        0.51       -3.54      3.54 o 
  11   2   6        0.48        0.28      3.89 o 
 -12   3   6        3.05        0.59      4.23 o 
 -11   3   6        0.07       -3.31      3.31 o 
 -10   3   6        2.98        3.92      3.52 o 
  -9   3   6       62.34       54.75      5.52 o 
  -8   3   6        0.01       -2.37      2.37 o 
  -7   3   6        0.81        0.31      2.15 o 
  -6   3   6        8.44        5.67      2.10 o 
  -5   3   6      463.53      512.64      7.50 o 
  -4   3   6      793.24      814.93     11.87 o 
  -3   3   6     1607.55     1738.11     17.55 o 
  -2   3   6        5.14        7.08      1.08 o 
  -1   3   6      215.10      228.59      4.71 o 
   0   3   6     1222.86     1193.97     15.03 o 
   1   3   6      267.58      248.56      5.06 o 
   2   3   6       52.09       53.07      4.63 o 
   3   3   6      894.95      996.05     15.62 o 
   4   3   6      216.34      240.02      6.28 o 
   5   3   6       17.47       12.30      3.17 o 
   6   3   6       28.87       28.79      3.89 o 
   7   3   6       67.15       69.76      5.42 o 
   8   3   6       25.23       24.78      5.68 o 
   9   3   6       29.12       23.96      4.23 o 
  10   3   6        0.83       -3.52      3.52 o 
  11   3   6        5.07        3.56      4.23 o 
 -12   4   6        2.61       -2.94      3.89 o 
 -11   4   6        1.78        4.09      3.89 o 
 -10   4   6        3.92        6.05      3.76 o 
  -9   4   6        7.48       14.50      6.18 o 
  -8   4   6       20.52       17.65      3.12 o 
  -7   4   6        3.87        0.28      2.34 o 
  -6   4   6      726.20      743.64     13.44 o 
  -5   4   6      108.88      106.61      3.50 o 
  -4   4   6       35.17       41.08      1.96 o 
  -3   4   6      265.87      275.50      4.08 o 
  -2   4   6        1.61        6.42      1.69 o 
  -1   4   6       57.60       32.81      1.45 o 
   0   4   6      126.47      137.39      3.58 o 
   1   4   6        0.00        0.64      0.87 o 
   2   4   6     1049.00     1076.18     16.26 o 
   3   4   6       26.09       32.15      4.66 o 
   4   4   6      224.88      219.46      5.64 o 
   5   4   6        9.90        6.97      2.47 o 
   6   4   6        0.41        2.37      2.57 o 
   7   4   6        1.67        1.77      2.71 o 
   8   4   6       58.41       56.11      5.55 o 
   9   4   6        0.74        5.24      3.66 o 
  10   4   6        0.25       -0.33      4.68 o 
  11   4   6        8.64        2.67      6.01 o 
 -12   5   6        3.37        1.00      4.23 o 
 -11   5   6        0.38       -1.40      3.66 o 
 -10   5   6       37.36       41.39      5.18 o 
  -9   5   6      170.26      168.36      6.48 o 
  -8   5   6      367.36      372.61      9.45 o 
  -7   5   6        3.41       -0.26      2.66 o 
  -6   5   6       20.39       14.42      2.36 o 
  -5   5   6        8.89       10.37      1.88 o 
  -4   5   6      233.17      231.74      4.38 o 
  -3   5   6      219.03      204.47      3.81 o 
  -2   5   6        8.69        8.18      0.88 o 
  -1   5   6        1.72        0.62      0.57 o 
   0   5   6      252.63      203.77      3.58 o 
   1   5   6      235.30      245.71      5.18 o 
   2   5   6      348.69      365.85      6.90 o 
   3   5   6      358.62      369.78      7.31 o 
   4   5   6       21.33       23.06      5.51 o 
   5   5   6      138.86      143.41      6.52 o 
   6   5   6      316.02      339.13     10.15 o 
   7   5   6        3.30        6.85      3.17 o 
   8   5   6       38.05       31.10      4.37 o 
   9   5   6       85.05       76.17      6.71 o 
  10   5   6       56.58       53.13      9.02 o 
  11   5   6       18.67       27.74      8.02 o 
 -11   6   6        6.40        3.68      5.35 o 
 -10   6   6        3.30       -1.23      3.84 o 
  -9   6   6        3.69        5.68      2.88 o 
  -8   6   6       14.13       16.83      3.15 o 
  -7   6   6        2.02        2.74      2.42 o 
  -6   6   6      122.63      108.47      4.29 o 
  -5   6   6      166.55      140.04      4.30 o 
  -4   6   6       20.44       16.68      1.55 o 
  -3   6   6       81.90       98.99      3.63 o 
  -2   6   6      135.04      137.90      2.87 o 
  -1   6   6       26.11       26.17      1.37 o 
   0   6   6        0.57        1.30      1.00 o 
   1   6   6       90.32       75.97      1.69 o 
   2   6   6       85.84       83.44      2.47 o 
   3   6   6       51.91       51.63      2.80 o 
   4   6   6        9.31       11.49      1.99 o 
   5   6   6       88.89       89.43      4.24 o 
   6   6   6        0.41        4.68      2.57 o 
   7   6   6       25.34       27.07      3.85 o 
   8   6   6       10.75       14.03      6.01 o 
   9   6   6        8.00        7.02      5.68 o 
  10   6   6        4.55        7.69      6.35 o 
 -11   7   6        8.23       12.36      6.35 o 
 -10   7   6        2.12        1.34      5.01 o 
  -9   7   6       30.80       37.15      4.11 o 
  -8   7   6       69.64       63.62      4.50 o 
  -7   7   6        1.16        0.89      2.12 o 
  -6   7   6        9.79       10.80      3.68 o 
  -5   7   6       64.88       56.51      3.03 o 
  -4   7   6       36.83       37.67      2.63 o 
  -3   7   6      126.57      125.78      3.32 o 
  -2   7   6      170.36      171.79      3.33 o 
  -1   7   6        1.21       -0.19      0.87 o 
   0   7   6       14.90       11.86      1.45 o 
   1   7   6       51.66       57.13      2.74 o 
   2   7   6      160.42      159.43      3.21 o 
   3   7   6      274.60      274.91      7.38 o 
   4   7   6        2.93        2.32      1.81 o 
   5   7   6      347.86      299.64      8.75 o 
   6   7   6      121.28      139.77     11.36 o 
   7   7   6       14.15       14.70      5.35 o 
   8   7   6        0.08        0.67      5.01 o 
   9   7   6       20.97       22.05      7.02 o 
  10   7   6        5.62        5.01      5.68 o 
 -10   8   6        1.57        0.33      5.01 o 
  -9   8   6        0.33        0.84      3.31 o 
  -8   8   6       11.04        8.96      3.42 o 
  -7   8   6        2.15        0.29      2.16 o 
  -6   8   6       98.46      102.89      4.74 o 
  -5   8   6      312.60      333.76      7.70 o 
  -4   8   6       15.80       11.92      1.57 o 
  -3   8   6       11.99       11.98      1.34 o 
  -2   8   6      597.66      630.66      8.08 o 
  -1   8   6      210.51      201.61      3.71 o 
   0   8   6      564.58      560.62      7.91 o 
   1   8   6      144.94      127.49      3.86 o 
   2   8   6       86.90       72.79      3.45 o 
   3   8   6      282.61      287.94      6.47 o 
   4   8   6        2.57        3.34      3.68 o 
   5   8   6        0.02        5.35      4.01 o 
   6   8   6       20.53       24.39      5.35 o 
   7   8   6       94.23       93.57      9.36 o 
   8   8   6       64.79       71.18      9.02 o 
   9   8   6        2.86        6.35      5.68 o 
 -10   9   6       22.41       33.08      7.35 o 
  -9   9   6        5.56        8.49      3.76 o 
  -8   9   6       20.77       21.15      4.00 o 
  -7   9   6       21.07       17.15      3.66 o 
  -6   9   6        0.91       -1.00      3.01 o 
  -5   9   6        0.20       -2.16      2.16 o 
  -4   9   6       94.75      102.09      8.94 o 
  -3   9   6       49.52       53.30      2.34 o 
  -2   9   6        0.63        4.31      1.46 o 
  -1   9   6       75.06       77.98      4.62 o 
   0   9   6      218.60      192.06      4.16 o 
   1   9   6        7.79        4.27      2.77 o 
   2   9   6       94.56       84.63      3.40 o 
   3   9   6       45.46       36.83      3.37 o 
   4   9   6       19.73       15.37      4.34 o 
   5   9   6        8.41        9.02      4.34 o 
   6   9   6        0.21        4.68      4.34 o 
   7   9   6        0.88        4.01      4.34 o 
   8   9   6       10.63       11.03      5.35 o 
   9   9   6        5.18       -1.00      5.35 o 
  -9  10   6        1.01       -1.00      5.01 o 
  -8  10   6        7.66        9.77      3.66 o 
  -7  10   6        8.39        7.39      4.51 o 
  -6  10   6       38.91       41.29      4.23 o 
  -5  10   6        1.80        1.62      2.67 o 
  -4  10   6        4.03       -1.13      2.16 o 
  -3  10   6        0.01        1.00      1.72 o 
  -2  10   6       32.07       26.79      1.65 o 
  -1  10   6       34.29       33.75      5.01 o 
   0  10   6        4.64        2.67      3.34 o 
   1  10   6        1.53       -0.88      1.46 o 
   2  10   6       25.28       33.08      4.68 o 
   3  10   6        0.94       -3.01      3.01 o 
   4  10   6       29.55       24.73      5.35 o 
   5  10   6       12.69       16.37      5.01 o 
   6  10   6        0.04       -1.34      4.01 o 
   7  10   6        2.04        3.68      4.68 o 
   8  10   6        0.04       -4.68      4.68 o 
  -8  11   6        6.26        1.34      3.37 o 
  -7  11   6       20.37       26.57      4.18 o 
  -6  11   6        0.11        0.39      2.65 o 
  -5  11   6        1.25        6.19      4.01 o 
  -4  11   6       11.38        9.02      2.47 o 
  -3  11   6        6.83       11.10      2.22 o 
  -2  11   6        0.51       -3.01      3.01 o 
  -1  11   6        2.59        2.34      3.34 o 
   1  11   6       14.30       15.37      4.01 o 
   2  11   6       15.25       17.71      4.68 o 
   3  11   6        3.58        0.00      3.68 o 
   4  11   6        1.34        2.00      4.01 o 
   5  11   6        8.43       10.02      5.01 o 
   6  11   6        0.04        3.68      4.68 o 
   7  11   6        0.08       -1.34      4.68 o 
  -7  12   6       19.72       27.24      4.33 o 
  -6  12   6       14.12       20.45      3.52 o 
  -5  12   6        4.79        2.41      3.51 o 
  -4  12   6        0.07        0.28      1.97 o 
  -3  12   6       18.47       26.06      5.01 o 
  -2  12   6       47.61       53.80      6.01 o 
  -1  12   6       59.69       70.17      6.68 o 
   0  12   6       34.78       43.78      5.68 o 
   1  12   6       13.60       18.04      4.68 o 
   2  12   6       16.84       20.05      4.68 o 
   3  12   6       51.74       60.82      6.68 o 
   4  12   6       17.32       15.37      5.01 o 
   5  12   6        7.62       18.04      5.01 o 
   6  12   6        1.97       -2.67      4.01 o 
  -6  13   6        1.65        0.13      3.51 o 
  -5  13   6       23.57       24.73      6.01 o 
  -4  13   6       18.25       15.04      5.01 o 
  -3  13   6       11.71       12.36      4.68 o 
  -2  13   6        2.57        1.00      3.68 o 
  -1  13   6        1.10        1.34      3.68 o 
   0  13   6       69.16       76.86      7.02 o 
   1  13   6      122.84      144.69      9.36 o 
   2  13   6       37.80       49.46      6.35 o 
   3  13   6        0.04       -1.34      3.68 o 
   4  13   6       39.67       44.11      6.35 o 
   5  13   6       17.28       23.06      5.68 o 
  -4  14   6        8.22        9.02      5.01 o 
  -3  14   6        2.75        6.68      4.68 o 
  -2  14   6        1.67        4.68      4.01 o 
  -1  14   6        3.31       -3.34      3.34 o 
   0  14   6        2.39        3.01      3.68 o 
   1  14   6        0.29        6.01      4.01 o 
   2  14   6       17.50       20.38      5.01 o 
   3  14   6       12.03        8.69      4.68 o 
 -12   1   7        0.15       -3.24      3.89 o 
 -11   1   7        2.94        6.99      4.13 o 
 -10   1   7        3.09       -0.19      3.61 o 
  -9   1   7        0.13       -3.04      3.04 o 
  -8   1   7       83.70       65.64      4.43 o 
  -7   1   7       55.16       52.22      3.24 o 
  -6   1   7        4.76        3.10      1.62 o 
  -5   1   7     1506.27     1625.71     21.22 o 
  -4   1   7     3315.00     3558.17     38.02 o 
  -3   1   7      211.64      274.38      5.54 o 
  -2   1   7       87.95       95.99      2.11 o 
  -1   1   7       11.36       12.60      1.04 o 
   0   1   7      382.27      382.45      5.47 o 
   1   1   7       39.13       52.12      2.13 o 
   2   1   7        2.45        0.48      1.08 o 
   3   1   7       81.94       84.31      4.37 o 
   4   1   7      638.22      713.02     15.71 o 
   5   1   7      691.23      706.89     15.95 o 
   6   1   7       32.10       32.23      4.13 o 
   7   1   7      216.81      206.64     21.89 o 
   8   1   7       91.13      106.25      7.20 o 
   9   1   7        2.29       -3.84      3.84 o 
  10   1   7       18.00       12.72      4.47 o 
  11   1   7        3.01       -0.60      4.37 o 
 -12   2   7        1.54       -0.50      3.78 o 
 -11   2   7        0.04       -3.68      4.85 o 
 -10   2   7       19.84       25.34      5.85 o 
  -9   2   7       61.13       69.74      4.89 o 
  -8   2   7      285.40      317.57      8.62 o 
  -7   2   7      296.42      309.41      6.88 o 
  -6   2   7      167.65      168.40      4.75 o 
  -5   2   7      257.83      262.51      6.55 o 
  -4   2   7       29.68       25.47      1.70 o 
  -3   2   7      213.48      208.91      3.97 o 
  -2   2   7     2217.61     2276.97     22.53 o 
  -1   2   7     1094.58     1163.35     12.18 o 
   0   2   7      303.89      305.95      5.17 o 
   1   2   7     1939.01     1982.58     28.04 o 
   2   2   7      193.06      195.23      8.29 o 
   3   2   7     2134.86     2190.92     40.52 o 
   4   2   7       17.15       16.72      2.71 o 
   5   2   7       27.84       36.11      4.68 o 
   6   2   7      758.61      742.60     20.89 o 
   7   2   7       44.48       38.47      4.60 o 
   8   2   7       20.51       18.01      3.89 o 
   9   2   7        0.00        1.97      3.42 o 
  10   2   7        7.21        4.02      4.13 o 
  11   2   7        4.82        1.99      4.37 o 
 -12   3   7        1.74       -0.07      4.68 o 
 -11   3   7        0.39       -3.10      3.66 o 
 -10   3   7       83.91       74.16      6.49 o 
  -9   3   7       78.20       81.54      5.34 o 
  -8   3   7      150.57      146.82      6.04 o 
  -7   3   7       49.76       55.93      3.98 o 
  -6   3   7      831.05      802.83     12.31 o 
  -5   3   7      770.54      737.07      9.92 o 
  -4   3   7       21.57       28.51      1.82 o 
  -3   3   7     2353.20     2414.27     26.24 o 
  -2   3   7      150.43      148.19      2.81 o 
  -1   3   7      481.68      550.62      6.54 o 
   0   3   7      194.70      158.24      4.58 o 
   1   3   7     1816.08     1844.41     26.17 o 
   2   3   7      584.17      647.28     10.86 o 
   3   3   7     1526.64     1544.83     23.08 o 
   4   3   7      756.20      766.65     16.41 o 
   5   3   7      172.30      175.93      6.97 o 
   6   3   7      125.95      129.91     11.36 o 
   7   3   7        2.91        1.48      2.95 o 
   8   3   7       28.19       22.37      4.23 o 
   9   3   7       44.27       34.93      5.08 o 
  10   3   7       51.24       60.84     12.70 o 
  11   3   7       11.94        9.44      4.84 o 
 -12   4   7        0.27       -3.76      3.76 o 
 -11   4   7       36.17       36.95      5.55 o 
 -10   4   7        5.77        1.30      3.84 o 
  -9   4   7        6.58       15.29      3.13 o 
  -8   4   7       35.81       39.82      6.16 o 
  -7   4   7      458.56      453.55     10.28 o 
  -6   4   7       47.25       44.31      3.47 o 
  -5   4   7        0.04        0.00      1.33 o 
  -4   4   7       54.16       53.11      2.23 o 
  -3   4   7      251.43      308.55      4.55 o 
  -2   4   7      902.62      985.85     10.65 o 
  -1   4   7      119.07      108.59      2.32 o 
   0   4   7        0.08        3.91      2.58 o 
   1   4   7      842.34      925.85     12.39 o 
   2   4   7      549.78      549.66      9.63 o 
   3   4   7        6.09       10.59      1.91 o 
   4   4   7       86.22       88.02      3.78 o 
   5   4   7       43.04       45.08      4.00 o 
   6   4   7       45.33       37.09      4.68 o 
   7   4   7        1.32        2.25      2.95 o 
   8   4   7       60.91       62.15      5.79 o 
   9   4   7       61.75       57.19      5.91 o 
  10   4   7        6.86        2.00      4.02 o 
  11   4   7        9.03       -0.67      6.01 o 
 -11   5   7       14.08       19.05      4.73 o 
 -10   5   7       15.43       16.60      3.89 o 
  -9   5   7       12.26        8.91      3.15 o 
  -8   5   7      105.26      112.65      5.78 o 
  -7   5   7        4.30        0.77      2.55 o 
  -6   5   7      272.85      270.53      6.61 o 
  -5   5   7      445.16      463.57      8.13 o 
  -4   5   7      212.60      223.30      4.87 o 
  -3   5   7      111.51      110.18      2.55 o 
  -2   5   7        7.47        2.78      1.04 o 
  -1   5   7      426.56      465.27      6.40 o 
   0   5   7      128.29      115.45      3.66 o 
   1   5   7      402.41      378.60      7.31 o 
   2   5   7        0.39        2.42      1.32 o 
   3   5   7      262.57      277.69      6.26 o 
   4   5   7        4.29        6.36      2.75 o 
   5   5   7      207.56      205.24      7.55 o 
   6   5   7      109.30      108.05      6.02 o 
   7   5   7        0.20        1.32      3.51 o 
   8   5   7        3.68        2.34      3.31 o 
   9   5   7       19.30       25.40      7.02 o 
  10   5   7        2.63       10.02      6.35 o 
 -11   6   7       34.86       51.13      8.35 o 
 -10   6   7       19.33       17.39      4.25 o 
  -9   6   7        0.60        2.51      2.72 o 
  -8   6   7       53.34       66.16      6.30 o 
  -7   6   7      418.56      459.39     10.41 o 
  -6   6   7      445.24      468.60     10.22 o 
  -5   6   7        2.57       -1.56      1.56 o 
  -4   6   7      162.14      145.44      3.95 o 
  -3   6   7      563.40      553.99     10.16 o 
  -2   6   7      287.21      257.49      4.36 o 
  -1   6   7        3.78        4.78      1.06 o 
   0   6   7        1.11        1.42      0.75 o 
   1   6   7       45.64       51.83      2.07 o 
   2   6   7      383.20      360.81      7.38 o 
   3   6   7      151.95      151.87      4.77 o 
   4   6   7        0.72        0.68      1.57 o 
   5   6   7        0.11        0.95      2.24 o 
   6   6   7       12.63       20.53      3.37 o 
   7   6   7       64.08       71.98      5.66 o 
   8   6   7      113.26      110.61     10.69 o 
   9   6   7       54.94       58.48      9.02 o 
  10   6   7        1.33        7.02      6.01 o 
 -11   7   7       31.73       37.43      8.02 o 
 -10   7   7       21.33       13.37      6.01 o 
  -9   7   7       60.99       50.61      4.49 o 
  -8   7   7        6.44        4.87      2.76 o 
  -7   7   7        0.51       -0.80      2.33 o 
  -6   7   7        2.60        2.20      4.13 o 
  -5   7   7      172.30      163.91      5.51 o 
  -4   7   7      234.47      218.73      4.91 o 
  -3   7   7       39.23       37.55      2.03 o 
  -2   7   7      182.08      183.02      3.61 o 
  -1   7   7      247.31      242.17      4.50 o 
   0   7   7      264.50      263.52      5.74 o 
   1   7   7      119.88      110.20      3.75 o 
   2   7   7      123.37      112.95      3.02 o 
   3   7   7       29.30       32.63      2.06 o 
   4   7   7       37.27       38.96      3.21 o 
   5   7   7       34.86       43.18      3.85 o 
   6   7   7       26.55       30.41      6.01 o 
   7   7   7        0.83        4.34      4.68 o 
   8   7   7       86.22       70.51      9.02 o 
   9   7   7       34.58       22.39      7.35 o 
  10   7   7       12.68       20.38      7.02 o 
 -10   8   7       11.50        7.02      5.35 o 
  -9   8   7       30.80       34.38      5.68 o 
  -8   8   7       20.64       22.77      4.00 o 
  -7   8   7        3.81        3.90      2.32 o 
  -6   8   7        1.90        0.69      2.10 o 
  -5   8   7      154.42      148.87      5.29 o 
  -4   8   7        0.42       -0.04      1.90 o 
  -3   8   7        4.69        2.61      1.30 o 
  -2   8   7       89.22       81.79      2.61 o 
  -1   8   7        2.99        2.68      1.12 o 
   0   8   7      455.42      446.09      6.93 o 
   1   8   7       76.66       72.64      3.28 o 
   2   8   7      145.36      124.66      4.14 o 
   3   8   7        1.66        6.23      2.33 o 
   4   8   7       39.99       33.08      5.68 o 
   5   8   7       20.04       20.05      5.01 o 
   6   8   7      103.19      100.25      9.36 o 
   7   8   7       34.02       26.06      6.35 o 
   8   8   7        1.76       -4.34      4.68 o 
   9   8   7        1.07        4.68      5.68 o 
 -10   9   7        3.25       12.03      6.01 o 
  -9   9   7       16.62       14.37      4.25 o 
  -8   9   7        0.73        2.04      3.28 o 
  -7   9   7       13.20       11.85      3.37 o 
  -6   9   7        1.95        0.33      2.41 o 
  -5   9   7       10.21        9.38      2.81 o 
  -4   9   7       47.83       47.23      3.10 o 
  -3   9   7       19.57       15.79      2.05 o 
  -2   9   7        1.74        1.21      1.17 o 
  -1   9   7      132.00      143.97      3.31 o 
   0   9   7      255.80      246.25      4.87 o 
   1   9   7       13.10        6.07      1.59 o 
   2   9   7        3.09        4.72      2.09 o 
   3   9   7        2.52        5.01      3.68 o 
   4   9   7       11.38        6.35      4.01 o 
   5   9   7       12.78       10.69      4.68 o 
   6   9   7        9.84       13.03      5.01 o 
   7   9   7       20.15       18.38      6.01 o 
   8   9   7        6.05        4.68      5.68 o 
   9   9   7        0.14       -2.34      5.68 o 
  -9  10   7        4.02       10.59      3.93 o 
  -8  10   7       33.33       33.49      4.73 o 
  -7  10   7        3.13        2.52      3.13 o 
  -6  10   7        0.58       -2.47      2.47 o 
  -5  10   7       13.19       11.95      2.89 o 
  -4  10   7       30.65       34.50      3.37 o 
  -3  10   7       75.44       70.73      4.08 o 
  -2  10   7      106.00      102.95      4.20 o 
  -1  10   7       38.03       42.77      5.35 o 
   0  10   7        0.48       -0.98      1.46 o 
   1  10   7       65.42       62.82      6.35 o 
   2  10   7       39.49       34.42      5.35 o 
   3  10   7      159.70      150.71      9.69 o 
   4  10   7        6.45       10.69      4.34 o 
   5  10   7       28.86       28.74      6.01 o 
   6  10   7       75.80       70.84      8.35 o 
   7  10   7       19.90       23.39      6.35 o 
   8  10   7        6.67       11.03      6.01 o 
  -8  11   7       10.87       12.07      4.09 o 
  -7  11   7       11.35       11.95      3.69 o 
  -6  11   7       11.54        4.72      5.18 o 
  -5  11   7       92.39      111.89      5.70 o 
  -4  11   7       69.46       60.27      4.08 o 
  -3  11   7       32.49       33.34      2.88 o 
  -2  11   7        7.77        3.01      3.68 o 
  -1  11   7       18.07       17.38      4.34 o 
   0  11   7      193.70      199.50     10.36 o 
   1  11   7      337.62      333.24     12.36 o 
   2  11   7       44.01       52.80      6.35 o 
   3  11   7       31.86       21.72      5.35 o 
   4  11   7       41.21       46.45      6.68 o 
   5  11   7       51.54       53.80      7.35 o 
   6  11   7        8.01       18.04      5.68 o 
   7  11   7        0.57       -1.67      4.68 o 
  -7  12   7       11.91       11.03      3.69 o 
  -6  12   7        4.14        4.20      2.96 o 
  -5  12   7        8.01        6.13      2.72 o 
  -4  12   7        1.29        6.14      2.32 o 
  -3  12   7        3.55        0.33      4.01 o 
  -2  12   7       33.96       26.06      5.01 o 
  -1  12   7       31.17       37.76      5.68 o 
   0  12   7        4.94        9.36      4.01 o 
   1  12   7        3.53        6.68      4.01 o 
   2  12   7       38.41       39.10      6.01 o 
   3  12   7       29.25       36.09      6.01 o 
   4  12   7        2.02       -0.67      4.01 o 
   5  12   7        0.11       -4.01      4.01 o 
   6  12   7        5.85        9.36      5.01 o 
  -6  13   7       11.36       19.38      6.01 o 
  -5  13   7        4.97        6.68      5.01 o 
  -4  13   7        4.02        3.01      4.34 o 
  -3  13   7        0.68       -1.67      4.01 o 
  -2  13   7        8.67       16.37      4.68 o 
  -1  13   7       24.26       15.37      4.68 o 
   0  13   7       57.50       58.14      6.68 o 
   1  13   7       31.82       29.07      5.68 o 
   2  13   7        8.01        9.36      4.68 o 
   3  13   7        2.82        7.02      4.34 o 
   4  13   7        0.62        3.01      4.34 o 
   5  13   7        0.00        5.35      4.68 o 
  -4  14   7        2.47        8.35      5.35 o 
  -3  14   7       29.00       44.11      6.68 o 
  -2  14   7       48.31       50.12      6.68 o 
  -1  14   7       10.03        4.68      4.34 o 
   0  14   7        0.56        0.00      4.01 o 
   1  14   7        8.80       14.03      5.01 o 
   2  14   7       68.02       74.85      7.69 o 
   3  14   7       14.99        8.35      4.68 o 
 -12   0   8        0.16       -5.68      5.68 o 
 -11   0   8       15.76       13.03      6.35 o 
 -10   0   8       27.54       11.70      6.35 o 
  -9   0   8      161.24      160.73     11.36 o 
  -8   0   8      109.21      114.38      6.97 o 
  -7   0   8      279.71      273.85      9.22 o 
  -6   0   8       11.84        6.26      2.84 o 
  -5   0   8        0.17       -0.77      2.00 o 
  -4   0   8        3.53        1.04      2.34 o 
  -3   0   8       40.37       47.18      4.01 o 
  -2   0   8     5591.58     6049.55     81.09 o 
  -1   0   8     6606.74     7317.89     97.43 o 
   0   0   8       66.15       77.77      3.21 o 
   1   0   8      924.95      877.52     19.88 o 
   2   0   8      394.79      320.80     12.03 o 
   3   0   8      421.76      412.36     14.37 o 
   4   0   8       15.44       30.41      4.68 o 
   5   0   8      132.26      110.27      8.35 o 
   6   0   8      643.14      617.87     21.72 o 
   7   0   8      206.06      224.56     13.03 o 
   8   0   8        1.52        2.34      4.68 o 
   9   0   8        0.18        1.34      5.01 o 
  10   0   8       11.03        7.02      5.68 o 
  11   0   8       12.05       16.04      7.02 o 
 -12   1   8        0.67       -3.76      3.76 o 
 -11   1   8       11.82       18.89      4.60 o 
 -10   1   8       21.17       16.25      4.37 o 
  -9   1   8       13.65       10.24      3.15 o 
  -8   1   8       85.67       78.80      4.76 o 
  -7   1   8      368.14      374.88     10.95 o 
  -6   1   8      274.70      263.15      6.06 o 
  -5   1   8      735.77      752.39     11.44 o 
  -4   1   8      306.18      311.35      6.06 o 
  -3   1   8      964.79     1079.86     13.03 o 
  -2   1   8       15.78        8.12      1.16 o 
  -1   1   8      176.70      240.64      4.18 o 
   0   1   8       63.35       76.55      3.52 o 
   1   1   8      199.01      200.11      4.82 o 
   2   1   8       56.16       66.13      6.15 o 
   3   1   8     1569.23     1566.64     76.19 o 
   4   1   8      764.61      796.66     20.22 o 
   5   1   8       80.86       75.19      5.68 o 
   6   1   8       12.71       12.32      3.52 o 
   7   1   8        0.12       -1.48      2.81 o 
   8   1   8       12.78        3.68      3.54 o 
   9   1   8       31.59       30.72      6.01 o 
  10   1   8        0.06       -2.94      3.52 o 
  11   1   8        0.21       -4.11      4.13 o 
 -12   2   8        2.70       -0.17      6.01 o 
 -11   2   8        0.03       -3.07      3.07 o 
 -10   2   8        0.50       -3.28      3.28 o 
  -9   2   8        2.02        3.90      2.89 o 
  -8   2   8       16.31       18.39      3.07 o 
  -7   2   8       43.27       36.77      3.12 o 
  -6   2   8        1.36       -1.21      1.71 o 
  -5   2   8      136.12      132.01      5.94 o 
  -4   2   8       40.77       37.64      2.05 o 
  -3   2   8       79.65       84.36      2.63 o 
  -2   2   8     2772.74     2888.45     31.05 o 
  -1   2   8      119.12       92.42      2.61 o 
   0   2   8       92.91       86.04      2.71 o 
   1   2   8        1.77        0.11      1.16 o 
   2   2   8      154.95      163.71      4.50 o 
   3   2   8      337.55      352.59      9.31 o 
   4   2   8      127.61      144.42      6.14 o 
   5   2   8      415.32      429.71     11.69 o 
   6   2   8        0.10       -1.10      3.17 o 
   7   2   8        5.78        4.76      2.95 o 
   8   2   8        3.52        1.64      3.42 o 
   9   2   8       13.39       13.03      4.25 o 
  10   2   8        1.80        0.23      4.09 o 
  11   2   8        0.21        0.44      4.23 o 
 -12   3   8        0.01        2.24      4.37 o 
 -11   3   8        7.94       13.14      4.60 o 
 -10   3   8        8.86       13.03      4.02 o 
  -9   3   8       10.51       18.84      3.56 o 
  -8   3   8      103.21       98.66      6.87 o 
  -7   3   8      112.16      126.86      5.71 o 
  -6   3   8      442.47      451.07      8.39 o 
  -5   3   8      806.64      817.42     12.27 o 
  -4   3   8      577.33      640.80      8.88 o 
  -3   3   8       16.34       11.93      1.36 o 
  -2   3   8      921.66      868.45     10.72 o 
  -1   3   8       11.43        7.60      1.10 o 
   0   3   8       40.11       56.69      2.31 o 
   1   3   8      197.22      203.64      6.57 o 
   2   3   8       49.89       61.38      3.04 o 
   3   3   8      341.07      369.24      7.83 o 
   4   3   8       52.29       45.47      4.01 o 
   5   3   8      169.06      154.34      6.73 o 
   6   3   8      153.73      147.32      6.97 o 
   7   3   8        1.65       -0.05      2.95 o 
   8   3   8       17.67       15.61      3.78 o 
   9   3   8       41.86       46.85      8.02 o 
  10   3   8        2.79        2.42      4.23 o 
  11   3   8       18.67       25.73      8.35 o 
 -12   4   8        7.22       11.45      4.81 o 
 -11   4   8        0.12        2.54      3.89 o 
 -10   4   8        5.64        2.63      2.81 o 
  -9   4   8       48.07       52.54      4.56 o 
  -8   4   8       96.94      106.82      5.80 o 
  -7   4   8      377.79      391.91     15.82 o 
  -6   4   8        8.56        8.06      2.12 o 
  -5   4   8      196.81      187.37      4.28 o 
  -4   4   8     1181.74     1219.85     14.66 o 
  -3   4   8      699.62      680.44      8.95 o 
  -2   4   8       71.73       61.06      3.13 o 
  -1   4   8       35.72       33.49      1.64 o 
   0   4   8       61.36       59.07      2.32 o 
   1   4   8     1992.75     2053.44     25.39 o 
   2   4   8        3.02        3.98      1.65 o 
   3   4   8        2.23        4.61      2.11 o 
   4   4   8       44.91       54.99      7.85 o 
   5   4   8      235.53      223.20      8.02 o 
   6   4   8      192.04      195.56     10.86 o 
   7   4   8       29.22       25.77      4.00 o 
   8   4   8       34.20       25.92      5.51 o 
   9   4   8        1.23        1.79      6.01 o 
  10   4   8        3.58       -1.00      5.68 o 
 -11   5   8        0.16       -2.49      3.76 o 
 -10   5   8        6.28        4.63      3.15 o 
  -9   5   8       67.75       67.61      5.06 o 
  -8   5   8      148.41      156.16      6.30 o 
  -7   5   8       62.06       69.06      7.06 o 
  -6   5   8        0.03       -2.10      2.10 o 
  -5   5   8      335.57      322.96      7.77 o 
  -4   5   8      258.53      227.56      5.68 o 
  -3   5   8      157.72      151.00      3.36 o 
  -2   5   8       73.78       63.13      1.99 o 
  -1   5   8      302.89      324.66      6.99 o 
   0   5   8        4.47        5.62      1.10 o 
   1   5   8        6.28        3.99      1.17 o 
   2   5   8      182.96      211.47      5.24 o 
   3   5   8      560.66      580.01     10.63 o 
   4   5   8      126.99      135.77      6.95 o 
   5   5   8       34.35       37.55      6.85 o 
   6   5   8       13.11       12.83      3.18 o 
   7   5   8        0.14        1.92      2.95 o 
   8   5   8        7.85        8.59      6.18 o 
   9   5   8       23.48       30.07      7.35 o 
  10   5   8       11.84       21.05      7.35 o 
 -11   6   8        1.79        5.01      5.35 o 
 -10   6   8        2.51        2.51      3.66 o 
  -9   6   8        5.55        4.21      2.76 o 
  -8   6   8        4.08        0.62      2.69 o 
  -7   6   8       66.60       60.70      4.91 o 
  -6   6   8      225.00      201.69      6.54 o 
  -5   6   8       41.60       33.57      2.65 o 
  -4   6   8        0.32       -0.44      1.41 o 
  -3   6   8        0.00        0.49      1.32 o 
  -2   6   8       24.07       19.68      1.29 o 
  -1   6   8        1.15        0.40      0.81 o 
   0   6   8        1.52       -0.14      0.91 o 
   1   6   8       27.98       21.49      1.65 o 
   2   6   8      320.56      281.55      8.79 o 
   3   6   8       36.42       39.55      2.80 o 
   4   6   8       11.96        8.97      2.98 o 
   5   6   8       10.82        8.84      2.81 o 
   6   6   8      149.52      158.23      7.04 o 
   7   6   8       69.67       72.51      8.69 o 
   8   6   8       25.02       43.11      7.35 o 
   9   6   8        9.96        5.68      5.68 o 
  10   6   8        5.63        6.68      6.01 o 
 -11   7   8        8.04        7.69      6.01 o 
 -10   7   8        0.81       -0.03      3.66 o 
  -9   7   8        0.85        0.05      3.48 o 
  -8   7   8       32.30       24.28      4.33 o 
  -7   7   8        2.15       -0.11      2.32 o 
  -6   7   8        2.48        0.24      2.39 o 
  -5   7   8        5.79        7.75      2.34 o 
  -4   7   8        7.59        3.32      1.58 o 
  -3   7   8        5.50        7.23      1.50 o 
  -2   7   8        9.05       12.17      1.36 o 
  -1   7   8      138.59      138.24      3.46 o 
   0   7   8      578.04      596.81      8.94 o 
   1   7   8        0.28       -1.17      1.52 o 
   2   7   8       68.91       58.88      2.56 o 
   3   7   8       22.13       23.54      2.49 o 
   4   7   8       26.04       18.31      2.58 o 
   5   7   8        2.44        1.34      4.01 o 
   6   7   8        7.68        4.34      5.01 o 
   7   7   8        8.67        5.01      4.68 o 
   8   7   8        4.74       -1.00      5.01 o 
   9   7   8        0.34       -4.34      5.01 o 
 -10   8   8        1.99        1.63      4.18 o 
  -9   8   8        2.06       11.27      7.69 o 
  -8   8   8       13.00       18.59      4.00 o 
  -7   8   8       13.91       12.36      2.81 o 
  -6   8   8      126.82      126.68      5.07 o 
  -5   8   8       11.19       18.12      2.65 o 
  -4   8   8      145.35      142.31      4.96 o 
  -3   8   8      306.62      309.48      5.83 o 
  -2   8   8      107.75      112.44      4.23 o 
  -1   8   8       67.34       60.38      2.70 o 
   0   8   8      120.70      111.44      3.25 o 
   1   8   8      205.33      192.44      5.10 o 
   2   8   8       62.33       65.31      4.23 o 
   3   8   8      146.33      158.35      6.68 o 
   4   8   8        6.39        5.01      4.01 o 
   5   8   8       41.71       44.44      6.68 o 
   6   8   8      116.41      103.26      9.69 o 
   8   8   8        3.38        3.68      5.68 o 
   9   8   8        0.00        3.34      5.68 o 
 -10   9   8       51.22       48.45      8.69 o 
  -9   9   8        3.16        2.82      3.69 o 
  -8   9   8        0.02       -3.04      3.04 o 
  -7   9   8       13.21        9.97      3.42 o 
  -6   9   8       14.88       16.96      3.42 o 
  -5   9   8       55.04       58.73      4.66 o 
  -4   9   8       28.08       26.56      3.18 o 
  -3   9   8       39.59       36.28      3.11 o 
  -2   9   8      181.03      179.51      6.16 o 
  -1   9   8      286.10      281.78      5.30 o 
   0   9   8        3.52       -1.35      1.42 o 
   1   9   8       36.35       40.88      4.18 o 
   2   9   8        3.39        3.34      3.34 o 
   3   9   8      173.96      181.78     10.36 o 
   4   9   8       54.32       58.48      7.02 o 
   5   9   8       60.33       61.49      7.69 o 
   6   9   8        0.07       -4.01      4.01 o 
   7   9   8       15.44       15.04      6.01 o 
   8   9   8       61.20       68.50      9.36 o 
  -9  10   8        5.63        9.84      4.68 o 
  -8  10   8        5.05        6.16      3.61 o 
  -7  10   8        6.24        3.97      3.13 o 
  -6  10   8        0.06       -2.65      2.65 o 
  -5  10   8       14.55       15.32      3.13 o 
  -4  10   8       25.77       33.60      3.45 o 
  -3  10   8        0.96        0.04      1.97 o 
  -2  10   8       16.27       14.31      6.52 o 
  -1  10   8       96.57       96.75      7.35 o 
   0  10   8        0.07       -2.17      2.17 o 
   1  10   8       54.38       42.44      6.01 o 
   2  10   8       23.36       23.06      5.01 o 
   3  10   8       11.92        4.01      4.01 o 
   4  10   8       19.54       29.07      5.68 o 
   5  10   8        1.68        3.34      4.34 o 
   6  10   8        4.26        8.02      5.35 o 
   7  10   8       14.11       14.03      6.01 o 
  -8  11   8        0.59       -1.53      3.37 o 
  -7  11   8        3.51       -0.76      3.21 o 
  -6  11   8        4.33        2.30      3.51 o 
  -5  11   8        3.14        3.07      2.78 o 
  -4  11   8       49.79       42.76      3.77 o 
  -3  11   8       43.21       40.07      3.34 o 
  -2  11   8       61.11       52.97      3.39 o 
  -1  11   8       86.55       86.69      3.78 o 
   0  11   8       60.61       63.85      7.35 o 
   1  11   8        4.33        6.38      2.02 o 
   2  11   8       16.69       17.71      5.01 o 
   3  11   8        3.56        5.01      4.34 o 
   4  11   8        8.36        4.68      4.34 o 
   5  11   8        0.04        4.34      4.68 o 
   6  11   8        9.68       -2.67      4.34 o 
   7  11   8       26.86       28.74      7.02 o 
  -7  12   8        4.01        3.23      3.52 o 
  -6  12   8       20.30       24.48      3.93 o 
  -5  12   8       12.84       13.39      3.03 o 
  -4  12   8        2.13        2.75      3.84 o 
  -3  12   8        7.34        3.68      4.34 o 
  -2  12   8       39.48       39.43      6.01 o 
  -1  12   8        0.58       -0.33      3.68 o 
   0  12   8       24.71       26.40      5.35 o 
   1  12   8       72.58       85.21      8.02 o 
   2  12   8       42.94       44.11      6.68 o 
   3  12   8        7.84       10.02      4.68 o 
   4  12   8        6.44        3.34      4.34 o 
   5  12   8        0.49       -3.68      4.34 o 
  -5  13   8       11.14       17.71      6.01 o 
  -4  13   8        0.38        2.34      4.68 o 
  -3  13   8        6.33       10.36      5.01 o 
  -2  13   8        8.93        8.35      4.68 o 
  -1  13   8        6.42        1.67      4.34 o 
   0  13   8       64.45       66.16      7.35 o 
   1  13   8       44.19       41.44      6.35 o 
   2  13   8        0.78        1.00      4.01 o 
   3  13   8        8.65       13.03      5.01 o 
   4  13   8       15.79        9.69      5.01 o 
  -3  14   8        2.72        7.02      5.35 o 
  -2  14   8        3.78        5.68      4.68 o 
  -1  14   8       10.92        9.69      4.68 o 
   0  14   8        2.61       -2.34      4.01 o 
   1  14   8        5.67       11.70      5.01 o 
   2  14   8        8.37       10.69      5.01 o 
 -12   1   9        8.91       12.16      7.35 o 
 -11   1   9        3.37        0.63      5.68 o 
 -10   1   9        2.09        2.08      3.66 o 
  -9   1   9       39.26       37.05      4.04 o 
  -8   1   9      225.01      242.33      6.68 o 
  -7   1   9      182.00      194.03      8.83 o 
  -6   1   9       61.72       62.13      3.46 o 
  -5   1   9      356.35      381.69      7.31 o 
  -4   1   9        6.14       10.46      3.31 o 
  -3   1   9      152.12      146.92      4.16 o 
  -2   1   9       69.13       87.09      2.68 o 
   0   1   9      517.14      556.66      7.68 o 
   1   1   9       15.79       15.54      1.79 o 
   2   1   9        4.22        6.29      2.00 o 
   3   1   9      329.60      349.08      9.69 o 
   4   1   9      516.77      515.58     12.88 o 
   5   1   9      281.92      321.41     10.02 o 
   6   1   9       82.38       72.33      5.79 o 
   7   1   9        0.24       -2.71      2.71 o 
   8   1   9        9.85       11.01      3.89 o 
   9   1   9       17.11       16.47      4.37 o 
  10   1   9        0.12       -0.04      4.00 o 
 -12   2   9        2.25        3.51      4.13 o 
 -11   2   9        0.42       -2.37      3.61 o 
 -10   2   9        0.01       -1.87      3.36 o 
  -9   2   9      106.82      103.44      5.96 o 
  -8   2   9       31.42       33.51      3.21 o 
  -7   2   9       40.63       36.62      3.21 o 
  -6   2   9      129.93      133.73      4.67 o 
  -5   2   9      971.81      938.65     13.87 o 
  -4   2   9     1843.43     1872.58     24.10 o 
  -3   2   9       10.62       16.32      1.55 o 
  -2   2   9       12.54       11.55      1.33 o 
  -1   2   9        0.92       -0.95      0.95 o 
   0   2   9        3.22        9.71      1.32 o 
   1   2   9      143.44      135.00      4.10 o 
   2   2   9      110.10      128.74      5.57 o 
   3   2   9      293.97      293.01      8.62 o 
   4   2   9      141.90      137.26     12.20 o 
   5   2   9       58.86       57.47      4.84 o 
   6   2   9      224.87      203.51      8.26 o 
   7   2   9        0.01       -2.84      2.84 o 
   8   2   9        5.50        5.36      3.37 o 
   9   2   9       29.99       29.29      5.43 o 
  10   2   9        0.02        2.52      3.85 o 
 -12   3   9        0.09        4.85      4.13 o 
 -11   3   9        0.87       -3.78      3.78 o 
 -10   3   9        9.08        6.29      3.27 o 
  -9   3   9        3.66       -0.43      2.78 o 
  -8   3   9       17.93       14.03      4.25 o 
  -7   3   9      346.23      347.52      7.75 o 
  -6   3   9       42.97       42.20      3.08 o 
  -5   3   9      123.26      114.95      4.25 o 
  -4   3   9        1.09        1.68      1.34 o 
  -3   3   9      501.96      515.12      7.44 o 
  -2   3   9      618.46      565.93      7.84 o 
  -1   3   9      174.46      163.28      3.49 o 
   0   3   9      186.12      202.35      4.45 o 
   1   3   9      324.33      306.23      5.71 o 
   2   3   9      260.38      254.27     10.17 o 
   3   3   9      224.44      251.41      7.79 o 
   4   3   9       68.82       79.41      5.18 o 
   5   3   9        0.98        4.84      5.18 o 
   6   3   9        1.81        1.44      2.71 o 
   7   3   9       77.78       82.22      6.26 o 
   8   3   9       13.85       17.44      4.18 o 
   9   3   9       26.84       35.46      8.19 o 
  10   3   9        0.00        2.95      4.13 o 
 -11   4   9        3.77        0.44      4.85 o 
 -10   4   9       11.89       10.80      3.29 o 
  -9   4   9        0.22       -2.35      2.66 o 
  -8   4   9      116.05      119.99      5.96 o 
  -7   4   9      116.02      103.74      5.51 o 
  -6   4   9        9.82       14.24      2.69 o 
  -5   4   9      348.74      365.48      7.43 o 
  -4   4   9      190.57      199.86      4.34 o 
  -3   4   9       56.94       65.27      3.75 o 
  -2   4   9      204.30      201.21      3.99 o 
  -1   4   9      104.61       96.34      2.82 o 
   0   4   9       39.22       33.70      2.06 o 
   1   4   9      312.11      329.45      6.04 o 
   2   4   9      439.05      450.17     11.33 o 
   3   4   9      249.63      235.56      6.15 o 
   4   4   9      100.47       94.56      5.18 o 
   5   4   9      135.28      150.37      6.94 o 
   6   4   9        0.25       -0.03      4.01 o 
   7   4   9        0.01       -1.66      2.71 o 
   8   4   9        0.66        2.73      3.28 o 
   9   4   9        9.48       10.01      4.34 o 
  10   4   9        3.17        6.01      6.68 o 
 -11   5   9        0.06       -3.54      3.54 o 
 -10   5   9        1.92       -0.75      2.80 o 
  -9   5   9       22.35       21.91      3.67 o 
  -8   5   9        0.38        0.72      2.54 o 
  -7   5   9      162.90      171.85      6.60 o 
  -6   5   9       48.15       47.11      3.77 o 
  -5   5   9       46.57       47.02      2.66 o 
  -4   5   9       29.76       24.27      1.92 o 
  -3   5   9        9.17       10.20      1.42 o 
  -2   5   9      301.80      292.76      4.90 o 
  -1   5   9       86.56       87.05      3.43 o 
   0   5   9        3.68        3.22      1.45 o 
   1   5   9       71.47       57.12      2.60 o 
   2   5   9      231.06      208.05      5.55 o 
   3   5   9        8.15        7.36      2.99 o 
   4   5   9        2.95       -2.00      2.00 o 
   5   5   9       36.36       30.81      3.66 o 
   6   5   9        2.79        4.34      2.84 o 
   7   5   9       10.02       11.48      6.52 o 
   8   5   9        1.15       -2.34      5.01 o 
   9   5   9        3.64        2.00      5.35 o 
  10   5   9        5.95        8.35      6.68 o 
 -11   6   9        0.34        3.34      5.68 o 
 -10   6   9       19.34       28.13      4.11 o 
  -9   6   9        8.74        7.08      3.15 o 
  -8   6   9       44.20       42.48      6.84 o 
  -7   6   9       51.26       44.43      3.96 o 
  -6   6   9        3.16        0.14      2.32 o 
  -5   6   9        0.04       -2.05      2.05 o 
  -4   6   9       87.41       93.42      3.89 o 
  -3   6   9      169.78      161.49      4.24 o 
  -2   6   9       41.10       37.32      3.21 o 
  -1   6   9      351.34      366.29      5.54 o 
   0   6   9       96.84       73.14      5.61 o 
   1   6   9      515.67      522.78      9.88 o 
   2   6   9       36.17       33.84      2.36 o 
   3   6   9      129.57      124.96      4.80 o 
   4   6   9      135.35      131.36      7.85 o 
   5   6   9       85.15      104.45      5.52 o 
   6   6   9       29.20       30.53      4.85 o 
   7   6   9        4.62        1.00      4.68 o 
   8   6   9        1.09        4.01      5.01 o 
   9   6   9        7.24       12.03      6.68 o 
 -10   7   9        3.65        2.11      3.69 o 
  -9   7   9       11.67        9.67      3.24 o 
  -8   7   9        9.62        4.61      2.80 o 
  -7   7   9        5.72        1.56      2.49 o 
  -6   7   9       37.33       39.50      5.34 o 
  -5   7   9        1.02        0.50      2.05 o 
  -4   7   9       46.40       45.85      3.32 o 
  -3   7   9      606.83      587.55      9.36 o 
  -2   7   9      409.24      388.04      6.84 o 
  -1   7   9      280.66      263.23      5.21 o 
   0   7   9       77.68       76.98      3.92 o 
   1   7   9      443.44      418.59      6.92 o 
   2   7   9       40.71       31.38      2.12 o 
   3   7   9      107.01      100.61      6.01 o 
   4   7   9       23.59       23.73      5.01 o 
   5   7   9        4.48        2.34      3.68 o 
   6   7   9        9.20        9.36      4.68 o 
   7   7   9       55.96       63.16      8.69 o 
   8   7   9       39.07       35.42      7.69 o 
   9   7   9        9.80       15.37      6.68 o 
 -10   8   9        3.51       -0.27      3.89 o 
  -9   8   9        0.41        2.54      3.61 o 
  -8   8   9       13.53        5.27      3.61 o 
  -7   8   9        4.31        1.33      2.44 o 
  -6   8   9       49.92       45.96      3.77 o 
  -5   8   9       85.62       83.64      4.51 o 
  -4   8   9      158.64      158.83      5.29 o 
  -3   8   9        7.12        4.61      2.01 o 
  -2   8   9       36.89       30.62      2.65 o 
  -1   8   9       60.03       50.20      2.49 o 
   0   8   9       15.75       14.41      1.75 o 
   1   8   9        3.03        3.04      2.33 o 
   2   8   9       74.05       64.20      7.35 o 
   3   8   9        0.22        0.30      2.33 o 
   4   8   9       25.30       22.83      3.52 o 
   5   8   9        5.06        4.34      4.68 o 
   6   8   9       33.36       36.76      6.68 o 
   7   8   9       20.71       24.06      6.68 o 
   8   8   9        8.72       10.69      6.01 o 
  -9   9   9        3.61        1.69      3.76 o 
  -8   9   9       10.58       14.87      4.09 o 
  -7   9   9        4.16        9.11      3.37 o 
  -6   9   9       29.36       36.62      4.33 o 
  -5   9   9        0.46        1.78      2.47 o 
  -4   9   9      119.66      129.79      5.94 o 
  -3   9   9      131.94      132.78      4.71 o 
  -2   9   9       70.07       72.26      4.09 o 
  -1   9   9      126.63      115.35      4.22 o 
   0   9   9       11.16        7.30      2.61 o 
   1   9   9       20.45       19.97      3.04 o 
   2   9   9      126.00      130.99      9.02 o 
   3   9   9       48.45       36.76      6.01 o 
   4   9   9       23.12       25.06      5.68 o 
   5   9   9        0.07        4.68      4.68 o 
   6   9   9       22.31       11.36      5.35 o 
   7   9   9       31.28       26.73      7.02 o 
   8   9   9       10.42        9.69      6.35 o 
  -9  10   9        4.29        4.68      6.01 o 
  -8  10   9       12.32       12.82      3.76 o 
  -7  10   9        0.62        0.03      2.89 o 
  -6  10   9       10.53       17.00      6.01 o 
  -5  10   9       28.28       29.01      3.85 o 
  -4  10   9      106.76      105.39      5.46 o 
  -3  10   9        1.10       -1.27      3.01 o 
  -2  10   9        3.30        0.55      2.02 o 
  -1  10   9       98.38       84.59      4.45 o 
   0  10   9      111.65      109.95      4.95 o 
   1  10   9      203.03      196.49     10.69 o 
   2  10   9       31.24       39.43      6.01 o 
   3  10   9       12.19        3.01      4.34 o 
   4  10   9       76.43       82.87      8.69 o 
   5  10   9       66.30       67.84      8.69 o 
   6  10   9       17.78       22.72      6.35 o 
   7  10   9        0.22       12.36      6.01 o 
  -8  11   9        1.48        5.04      6.18 o 
  -7  11   9        1.56        1.41      3.13 o 
  -6  11   9        0.54        5.01      3.13 o 
  -5  11   9       14.22       10.84      3.03 o 
  -4  11   9        0.09       -2.07      2.22 o 
  -3  11   9       10.66       11.63      2.53 o 
  -2  11   9       20.24       23.00      2.78 o 
  -1  11   9        9.27        7.92      2.06 o 
   0  11   9       17.56       24.16      5.35 o 
   1  11   9        7.19        8.35      2.32 o 
   2  11   9        0.42        1.67      4.01 o 
   3  11   9       21.24       32.75      6.01 o 
   4  11   9        5.67        6.68      5.01 o 
   5  11   9        1.78        1.67      4.68 o 
   6  11   9       11.84       14.37      5.68 o 
  -6  12   9        2.67        7.13      3.28 o 
  -5  12   9        9.54       13.60      3.21 o 
  -4  12   9        0.08        0.67      2.32 o 
  -3  12   9        0.00        2.34      4.01 o 
  -2  12   9        3.13        1.67      4.01 o 
  -1  12   9        5.24        3.68      4.01 o 
   0  12   9       10.89        3.34      4.34 o 
   1  12   9        3.90        3.81      2.06 o 
   2  12   9        0.00        6.35      4.68 o 
   3  12   9       11.99        6.68      4.68 o 
   4  12   9        2.35       -2.34      4.34 o 
   5  12   9        1.47        4.34      5.01 o 
  -5  13   9        0.76        0.67      5.35 o 
  -4  13   9        5.34        2.34      5.35 o 
  -3  13   9       19.98       28.74      6.01 o 
  -2  13   9       13.79       14.03      5.35 o 
  -1  13   9        0.89        2.67      4.34 o 
   0  13   9        4.37        7.02      4.68 o 
   1  13   9        5.27       12.70      5.01 o 
   2  13   9        1.04        7.35      4.68 o 
   3  13   9        1.72        4.01      4.68 o 
  -2  14   9        0.02       -1.00      4.34 o 
  -1  14   9        8.85       11.70      5.01 o 
   0  14   9       28.96       37.09      6.35 o 
 -12   0  10       15.18       28.07      7.69 o 
 -11   0  10       14.74       15.71      6.68 o 
 -10   0  10       18.35       14.37      6.35 o 
  -9   0  10       25.27       27.35      4.71 o 
  -8   0  10      161.10      178.29      8.37 o 
  -7   0  10      117.23      136.13     16.54 o 
  -6   0  10      277.56      272.17      9.21 o 
  -5   0  10      267.01      262.56     18.04 o 
  -4   0  10      248.24      255.46      8.15 o 
  -3   0  10      113.75       98.79     10.02 o 
  -2   0  10       26.98       44.40     12.53 o 
  -1   0  10     1016.53     1022.35     19.97 o 
   0   0  10       49.16       56.65      4.02 o 
   1   0  10        0.02        2.34      2.67 o 
   2   0  10      198.35      200.16      9.69 o 
   3   0  10      368.09      373.59     14.37 o 
   4   0  10     1097.87     1130.14     33.08 o 
   5   0  10       81.04       92.23      8.69 o 
   6   0  10       55.27       51.46      7.69 o 
   7   0  10      327.63      312.78     15.71 o 
   8   0  10       49.08       55.47      8.69 o 
   9   0  10        0.01       -4.34      5.01 o 
  10   0  10        5.20       11.70      6.35 o 
 -12   1  10        1.98        4.98      4.60 o 
 -11   1  10        0.05       -1.50      3.78 o 
 -10   1  10        0.39       -0.41      2.83 o 
  -9   1  10       30.14       29.50      4.24 o 
  -8   1  10       50.60       47.27      3.68 o 
  -7   1  10       45.83       36.84      3.21 o 
  -6   1  10       17.59       16.50      2.38 o 
  -5   1  10      155.12      136.58      4.47 o 
  -4   1  10      392.04      352.05      8.15 o 
  -3   1  10       63.84       55.38      2.80 o 
  -2   1  10      501.40      472.80      7.89 o 
  -1   1  10        9.24        6.39      1.37 o 
   0   1  10        3.98        7.27      1.41 o 
   1   1  10      192.00      215.44      6.85 o 
   2   1  10      579.81      521.40     24.06 o 
   3   1  10       52.01       52.97      4.25 o 
   4   1  10        3.02        4.34      2.67 o 
   5   1  10      240.90      250.01      8.98 o 
   6   1  10       90.65       83.07      8.35 o 
   7   1  10        4.78        6.18      3.31 o 
   8   1  10        0.00        2.84      3.78 o 
   9   1  10       11.45        6.31      8.69 o 
  10   1  10        3.70        2.71     10.19 o 
 -12   2  10       14.16       14.63      5.08 o 
 -11   2  10        6.11       10.23      4.23 o 
 -10   2  10        1.26       -2.20      2.80 o 
  -9   2  10       64.50       63.58      6.40 o 
  -8   2  10        3.41        1.18      2.19 o 
  -7   2  10       73.54       63.87      3.84 o 
  -6   2  10      258.61      254.13      6.34 o 
  -5   2  10      197.78      205.83      5.42 o 
  -4   2  10       65.01       67.20      3.36 o 
  -3   2  10       93.94       94.39      5.64 o 
  -2   2  10       11.18        8.76      1.37 o 
  -1   2  10      148.38      158.45      3.61 o 
   0   2  10      586.03      652.64      8.87 o 
   1   2  10      595.86      622.12     13.81 o 
   2   2  10      115.72      117.03      5.42 o 
   3   2  10        3.24        3.34      2.13 o 
   4   2  10       53.14       46.32      4.23 o 
   5   2  10       62.09       62.33      5.20 o 
   6   2  10        0.25        0.36      2.95 o 
   7   2  10        0.15       -2.13      2.95 o 
   8   2  10       16.69       21.15      8.69 o 
   9   2  10       10.67       12.34      6.52 o 
  10   2  10        3.57       -1.39      4.13 o 
 -11   3  10        0.91       -0.25      3.52 o 
 -10   3  10        1.95        4.33      3.31 o 
  -9   3  10       31.35       36.11      4.18 o 
  -8   3  10        9.50        3.34      2.35 o 
  -7   3  10      109.04      123.73      4.97 o 
  -6   3  10      464.71      476.19      9.06 o 
  -5   3  10      129.71      133.49      4.42 o 
  -4   3  10        0.77       -0.14      1.57 o 
  -3   3  10      967.54      967.51     12.31 o 
  -2   3  10      209.54      180.12      3.93 o 
  -1   3  10       17.44       21.32      1.78 o 
   0   3  10     1113.28     1182.64     14.31 o 
   1   3  10      158.30      160.94      6.56 o 
   2   3  10       29.32       22.26      2.81 o 
   3   3  10       23.14       15.93      5.68 o 
   4   3  10        2.52        1.49      3.01 o 
   5   3  10       15.39       22.12      3.54 o 
   6   3  10       37.59       34.44      4.49 o 
   7   3  10       12.22       19.95      4.25 o 
   8   3  10        3.51        1.49      3.42 o 
   9   3  10        5.00        1.67      4.34 o 
  10   3  10        7.45       22.39      7.69 o 
 -11   4  10        3.66        6.62      3.38 o 
 -10   4  10        1.77        1.14      2.94 o 
  -9   4  10       45.34       45.80      4.45 o 
  -8   4  10        5.38        1.82      2.76 o 
  -7   4  10      219.16      220.23      8.59 o 
  -6   4  10      434.96      444.76      8.68 o 
  -5   4  10      116.08      128.55      4.52 o 
  -4   4  10      706.15      695.63      9.76 o 
  -3   4  10        0.20       -1.12      1.25 o 
  -2   4  10      412.83      416.85      6.47 o 
  -1   4  10      538.51      527.01      7.57 o 
   0   4  10      743.88      725.62      9.64 o 
   1   4  10      108.88      101.75      3.47 o 
   2   4  10      151.20      162.85      5.05 o 
   3   4  10      335.88      350.42      9.79 o 
   4   4  10      159.77      149.48      6.68 o 
   5   4  10      160.86      179.96      7.65 o 
   6   4  10        0.07       -2.71      2.71 o 
   7   4  10        0.53       -0.72      3.04 o 
   8   4  10       20.72       27.85      4.84 o 
   9   4  10       37.38       19.05      7.02 o 
  10   4  10       15.66       26.06      8.35 o 
 -11   5  10        0.07       -0.82      3.27 o 
 -10   5  10       13.32       10.30      4.19 o 
  -9   5  10        6.81        5.79      3.09 o 
  -8   5  10        6.87        2.37      2.76 o 
  -7   5  10        2.46        0.51      2.57 o 
  -6   5  10      222.14      231.73      7.43 o 
  -5   5  10      815.66      827.56     17.73 o 
  -4   5  10     1270.81     1246.02     15.35 o 
  -3   5  10       99.34       92.40      4.53 o 
  -2   5  10      165.31      170.04      3.79 o 
  -1   5  10       23.68       25.05      1.78 o 
   0   5  10       47.71       44.94      2.36 o 
   1   5  10      494.38      506.88      8.33 o 
   2   5  10      199.84      186.65      4.81 o 
   3   5  10       48.59       35.68      3.21 o 
   4   5  10        0.44       -2.13      2.13 o 
   5   5  10       50.19       57.95      4.81 o 
   6   5  10        5.92        8.03      4.18 o 
   7   5  10       32.19       35.69      6.18 o 
   9   5  10        0.17        9.69      6.35 o 
 -11   6  10        7.05        9.80      4.37 o 
 -10   6  10        3.31        3.03      3.21 o 
  -9   6  10       10.50       10.77      3.32 o 
  -8   6  10       54.69       52.12      4.51 o 
  -7   6  10        5.74        3.25      2.58 o 
  -6   6  10        0.12       -2.27      2.30 o 
  -5   6  10        3.48        0.50      2.21 o 
  -4   6  10        3.59        6.91      1.80 o 
  -3   6  10      136.59      124.81      3.46 o 
  -2   6  10      239.03      220.22      5.04 o 
  -1   6  10       76.10       67.00      3.07 o 
   0   6  10        2.13        0.72      0.94 o 
   1   6  10      162.32      150.51      6.84 o 
   2   6  10      218.71      207.51      5.05 o 
   3   6  10        0.07       -1.92      1.92 o 
   4   6  10       11.32        9.55      2.65 o 
   5   6  10        5.85        1.95      2.71 o 
   6   6  10       23.68       28.40      6.35 o 
   7   6  10        5.50        8.69      5.68 o 
   8   6  10        3.00        5.35      5.68 o 
   9   6  10        4.72        7.02      6.68 o 
 -10   7  10        1.56       -0.29      3.66 o 
  -9   7  10       18.19       22.54      3.73 o 
  -8   7  10       57.35       61.53      4.66 o 
  -7   7  10       77.81       86.39      5.14 o 
  -6   7  10       28.67       25.35      3.29 o 
  -5   7  10       58.32       57.67      4.02 o 
  -4   7  10       50.24       52.22      3.68 o 
  -3   7  10        0.10        5.96      2.19 o 
  -2   7  10      121.78      122.42      3.28 o 
  -1   7  10        6.78        8.56      1.40 o 
   0   7  10        0.34        2.26      1.21 o 
   1   7  10      268.72      256.70      6.07 o 
   2   7  10      129.75      119.85     12.03 o 
   3   7  10        1.99       -2.04      2.33 o 
   4   7  10        8.98       -1.67      3.68 o 
   5   7  10        1.57       -2.34      3.68 o 
   6   7  10       10.70        7.02      4.68 o 
   7   7  10        9.24        8.02      5.68 o 
   8   7  10        2.52        2.67      5.68 o 
   9   7  10        0.45        3.01      5.68 o 
 -10   8  10        3.66        2.95      4.09 o 
  -9   8  10        8.78       12.43      4.23 o 
  -8   8  10       14.99       10.92      5.18 o 
  -7   8  10       20.14       20.82      4.34 o 
  -6   8  10       41.27       52.04      4.07 o 
  -5   8  10       37.71       38.18      3.43 o 
  -4   8  10       14.13       16.70      2.60 o 
  -3   8  10       50.35       48.43      3.93 o 
  -2   8  10      202.77      183.04      5.60 o 
  -1   8  10      542.59      532.03     10.36 o 
   0   8  10        4.11       -0.38      2.01 o 
   1   8  10       16.87       10.28      2.89 o 
   2   8  10       19.05        9.78      2.89 o 
   3   8  10        0.63        0.09      2.57 o 
   4   8  10      140.91      132.14      6.71 o 
   5   8  10       16.90       16.04      5.35 o 
   6   8  10       13.88       17.71      5.68 o 
   7   8  10        9.88       30.07      7.35 o 
   8   8  10        0.28        0.00      5.01 o 
  -9   9  10        4.53        4.44      3.93 o 
  -8   9  10        6.11        3.01      3.31 o 
  -7   9  10       11.82       12.69      3.61 o 
  -6   9  10        8.16        4.50      3.04 o 
  -5   9  10       17.05       18.04      3.37 o 
  -4   9  10      141.19      138.74     16.71 o 
  -3   9  10      283.65      274.18      7.01 o 
  -2   9  10      345.21      328.98      7.65 o 
  -1   9  10       22.69       23.79      2.65 o 
   0   9  10       54.11       46.22      3.36 o 
   1   9  10       22.12       21.89      3.42 o 
   2   9  10       48.84       53.13      6.68 o 
   3   9  10       34.25       32.08      6.01 o 
   4   9  10        0.95       -0.33      4.01 o 
   5   9  10       23.21       15.71      5.68 o 
   6   9  10       32.71       27.40      6.68 o 
   7   9  10       24.43       32.75      7.69 o 
  -8  10  10        0.03        5.37      3.52 o 
  -7  10  10        6.22        4.66      4.01 o 
  -6  10  10        9.59       12.79      4.18 o 
  -5  10  10        0.40        2.63      2.81 o 
  -4  10  10       10.91       13.91      3.34 o 
  -3  10  10        8.20        7.79      3.01 o 
  -2  10  10       10.93        8.93      5.51 o 
  -1  10  10       39.84       36.26      3.52 o 
   0  10  10       37.69       32.61      6.01 o 
   1  10  10        2.51        6.88      4.34 o 
   2  10  10       54.49       45.78      6.68 o 
   3  10  10       16.59       24.73      5.68 o 
   4  10  10        0.12       -0.67      4.34 o 
   5  10  10        0.08       -0.33      4.34 o 
   6  10  10        1.42       -0.33      4.68 o 
   7  10  10        2.44        4.01      5.68 o 
  -7  11  10        0.02       -1.34      3.13 o 
  -6  11  10        5.85        4.77      3.21 o 
  -5  11  10        1.67        5.12      3.17 o 
  -4  11  10       11.35       15.15      3.03 o 
  -3  11  10       12.58       14.04      2.78 o 
  -2  11  10       27.44       27.03      3.17 o 
  -1  11  10       10.40       10.45      2.53 o 
   0  11  10        2.93        3.48      2.28 o 
   1  11  10        0.16        0.53      2.22 o 
   2  11  10       44.27       43.44      7.02 o 
   3  11  10       16.93       22.39      6.01 o 
   4  11  10        0.55       -0.67      4.34 o 
   5  11  10        3.89        1.00      5.01 o 
   6  11  10        3.72        1.34      5.35 o 
  -6  12  10       44.66       61.91      5.46 o 
  -5  12  10       16.03       23.73      6.68 o 
  -4  12  10        0.44        0.00      5.85 o 
  -3  12  10        4.68        5.83      2.32 o 
  -2  12  10       32.15       36.42      6.35 o 
  -1  12  10       46.32       65.83      7.69 o 
   0  12  10       74.36       74.52      8.35 o 
   1  12  10        7.24        3.98      2.32 o 
   2  12  10        9.96        8.51      3.34 o 
   3  12  10       35.14       48.12      7.35 o 
   4  12  10       23.36       18.38      5.68 o 
  -4  13  10       12.91       15.37      6.01 o 
  -3  13  10       12.04       16.37      5.68 o 
  -2  13  10        3.56        2.00      4.68 o 
  -1  13  10        0.61        2.00      4.68 o 
   0  13  10        0.30       -1.34      4.34 o 
   1  13  10       33.06       44.11      7.02 o 
   2  13  10       18.36       13.70      5.35 o 
   3  13  10        0.04        2.00      5.01 o 
 -11   1  11        0.56       -2.23      3.52 o 
 -10   1  11        8.69        5.56      3.12 o 
  -9   1  11       42.06       49.20      5.02 o 
  -8   1  11      171.64      179.07      7.61 o 
  -7   1  11        0.01       -0.12      2.06 o 
  -6   1  11        0.04        0.96      1.99 o 
  -5   1  11       51.26       47.03      3.17 o 
  -4   1  11      305.27      303.50      9.69 o 
  -3   1  11      278.28      267.26      5.89 o 
  -2   1  11       63.85       50.95      2.75 o 
  -1   1  11      115.53      122.46      3.87 o 
   0   1  11      923.97      978.49     14.03 o 
   1   1  11      182.28      168.70      6.49 o 
   2   1  11      285.30      291.99      8.73 o 
   3   1  11       12.35       10.29      3.68 o 
   4   1  11       50.91       58.70      4.96 o 
   5   1  11      439.90      410.86     12.17 o 
   6   1  11       54.02       38.15      4.84 o 
   7   1  11        2.25       -1.34      4.85 o 
   8   1  11       18.12       14.14      6.52 o 
   9   1  11        2.64       -2.51      3.54 o 
  10   1  11       30.80       24.23      5.55 o 
 -11   2  11       11.20       16.90      4.84 o 
 -10   2  11        3.47        1.21      3.02 o 
  -9   2  11        0.81        0.32      2.43 o 
  -8   2  11      104.87      101.68      6.82 o 
  -7   2  11      121.07      123.39      6.20 o 
  -6   2  11      625.23      611.42     10.84 o 
  -5   2  11       11.05       11.60      2.24 o 
  -4   2  11        2.99        3.89      2.17 o 
  -3   2  11      327.28      308.12      6.30 o 
  -2   2  11       91.56       79.54      4.53 o 
  -1   2  11      183.74      144.10      5.16 o 
   0   2  11      848.84      836.73     12.36 o 
   1   2  11      175.64      178.85      5.46 o 
   2   2  11      346.63      346.00     10.69 o 
   3   2  11      438.56      454.31     15.71 o 
   4   2  11      277.93      257.13      8.73 o 
   5   2  11        2.11        6.52      3.07 o 
   6   2  11       21.18       19.39      5.01 o 
   7   2  11      124.40      120.31      7.44 o 
   8   2  11       74.77       77.51      6.97 o 
   9   2  11        7.93        3.29      4.13 o 
  10   2  11        1.72        2.51      4.49 o 
 -11   3  11        0.06       -0.03      3.21 o 
 -10   3  11       23.09       24.85      4.15 o 
  -9   3  11       10.42        7.57      3.12 o 
  -8   3  11        2.89        1.58      2.21 o 
  -7   3  11        6.72        2.60      2.21 o 
  -6   3  11      321.26      312.66      7.38 o 
  -5   3  11      456.05      426.74      8.22 o 
  -4   3  11      840.51      798.17     14.57 o 
  -3   3  11      148.67      150.59      4.43 o 
  -2   3  11      414.91      413.99      8.08 o 
  -1   3  11       12.81       10.17      2.22 o 
   0   3  11       23.16       24.53      1.85 o 
   1   3  11       76.58       73.14      3.79 o 
   2   3  11      132.66      140.33      6.13 o 
   3   3  11        1.99        5.32      2.57 o 
   4   3  11       35.37       39.60      5.68 o 
   5   3  11       20.49       22.16      3.89 o 
   6   3  11       17.31       32.06      5.85 o 
   7   3  11        0.91        1.96      3.52 o 
   8   3  11        0.04        1.13      3.76 o 
   9   3  11        1.95        1.00      3.78 o 
 -11   4  11        2.36        1.78      3.34 o 
 -10   4  11        0.02        2.03      3.21 o 
  -9   4  11        0.56       -0.40      2.90 o 
  -8   4  11       36.84       35.41      4.10 o 
  -7   4  11       38.74       38.76      3.32 o 
  -6   4  11       44.31       44.98      4.73 o 
  -5   4  11        0.03       -1.81      1.81 o 
  -4   4  11       19.33       20.07      2.45 o 
  -3   4  11      152.94      138.69      3.88 o 
  -2   4  11      948.29      955.65     16.74 o 
  -1   4  11      305.17      310.91      5.58 o 
   0   4  11      108.60      114.30      3.42 o 
   1   4  11       23.41       18.77      2.03 o 
   2   4  11       15.70       17.22      3.34 o 
   3   4  11      131.03      113.80      5.85 o 
   4   4  11       17.54        9.69      2.81 o 
   5   4  11       51.29       45.08      4.71 o 
   6   4  11        2.37        3.80      4.85 o 
   7   4  11        0.12       -2.84      2.84 o 
   8   4  11        0.12       -1.34      3.42 o 
   9   4  11        0.95        2.00      6.01 o 
 -11   5  11        0.87        1.82      5.23 o 
 -10   5  11       16.08       21.30      3.98 o 
  -9   5  11       23.75       24.04      5.67 o 
  -8   5  11       12.19       10.17      3.15 o 
  -7   5  11       12.12       14.62      3.12 o 
  -6   5  11        4.73       -0.51      2.00 o 
  -5   5  11        2.19       -1.98      1.98 o 
  -4   5  11        0.14       -1.66      1.66 o 
  -3   5  11       56.06       54.10      2.75 o 
  -2   5  11       24.09       23.03      2.01 o 
  -1   5  11      321.92      301.43      6.58 o 
   0   5  11      241.73      218.25      4.59 o 
   1   5  11      245.85      232.29      5.41 o 
   2   5  11        8.63        6.65      1.97 o 
   3   5  11       19.53       20.34      4.68 o 
   4   5  11       14.40       19.91      3.28 o 
   5   5  11        0.27       -0.60      2.47 o 
   6   5  11        0.67        1.19      3.68 o 
   7   5  11       17.42       17.38      5.68 o 
   8   5  11        1.22       -4.68      4.68 o 
   9   5  11        1.91        3.34      5.68 o 
 -10   6  11        3.12        0.67      3.09 o 
  -9   6  11        5.16        8.70      3.21 o 
  -8   6  11       39.86       40.92      4.24 o 
  -7   6  11       96.94      119.88      5.77 o 
  -6   6  11      249.77      266.14     10.51 o 
  -5   6  11      133.00      133.00      6.46 o 
  -4   6  11        2.57        3.68      1.86 o 
  -3   6  11      398.95      392.56     12.52 o 
  -2   6  11     1318.97     1289.30     15.63 o 
  -1   6  11     1221.96     1202.25     14.70 o 
   0   6  11        6.88       -1.59      1.59 o 
   1   6  11      160.58      147.42      4.35 o 
   2   6  11      247.50      253.35      6.65 o 
   3   6  11        0.07       -2.17      2.17 o 
   4   6  11        1.89        3.99      3.17 o 
   5   6  11        4.27        5.01      4.68 o 
   6   6  11        0.28        2.34      4.68 o 
   7   6  11        5.86        2.67      5.35 o 
   8   6  11       25.68       29.41      7.35 o 
   9   6  11        2.34        7.35      6.01 o 
 -10   7  11        0.00       -0.76      3.76 o 
  -9   7  11        4.63        3.95      3.76 o 
  -8   7  11        0.47        0.15      2.57 o 
  -7   7  11        0.17        0.51      2.41 o 
  -6   7  11       32.70       29.42      3.49 o 
  -5   7  11      287.78      298.45      8.20 o 
  -4   7  11      842.60      807.31     23.07 o 
  -3   7  11      688.51      693.66     13.02 o 
  -2   7  11       85.90       82.16      4.81 o 
  -1   7  11       20.01       18.35      2.74 o 
   0   7  11      223.47      216.44      6.18 o 
   1   7  11        1.87       -1.67      2.60 o 
   2   7  11      100.22      101.34      8.69 o 
   3   7  11       20.22       14.46      3.28 o 
   4   7  11       10.37        9.02      4.68 o 
   5   7  11       28.15       33.08      6.68 o 
   6   7  11       32.57       35.09      6.68 o 
   7   7  11        4.54       12.36      6.35 o 
   8   7  11        0.64        5.35      5.68 o 
  -9   8  11        6.53       -1.05      3.84 o 
  -8   8  11        1.23       -2.34      3.04 o 
  -7   8  11        0.01       -0.53      3.68 o 
  -6   8  11        0.03        1.60      2.41 o 
  -5   8  11        6.71        2.63      2.92 o 
  -4   8  11        4.03       -0.82      2.15 o 
  -3   8  11       18.22       15.40      2.65 o 
  -2   8  11       58.79       58.91      3.74 o 
  -1   8  11       25.59       27.48      3.05 o 
   0   8  11      208.73      200.97      6.04 o 
   1   8  11      195.72      196.93      7.79 o 
   2   8  11        1.22       -0.35      2.33 o 
   3   8  11        6.00        6.20      2.95 o 
   4   8  11        0.11       -2.60      2.60 o 
   5   8  11        1.67        2.67      4.68 o 
   6   8  11        0.60       -4.01      4.68 o 
   7   8  11        1.96        1.34      5.35 o 
   8   8  11        7.39        7.69      6.35 o 
  -9   9  11        2.71        4.03      3.89 o 
  -8   9  11        4.31        2.03      3.61 o 
  -7   9  11       10.28        8.98      3.37 o 
  -6   9  11       15.63       11.18      3.52 o 
  -5   9  11       11.76       11.49      3.37 o 
  -4   9  11       15.25       14.96      3.21 o 
  -3   9  11        0.18       -1.26      2.47 o 
  -2   9  11       22.31       22.13      3.41 o 
  -1   9  11        5.61        4.30      2.10 o 
   0   9  11        1.38        3.06      2.41 o 
   1   9  11       38.84       39.55      3.93 o 
   2   9  11      113.63      130.99      9.69 o 
   3   9  11        4.20       -0.67      4.34 o 
   4   9  11       10.34        9.36      5.01 o 
   5   9  11        9.33       10.36      5.35 o 
   6   9  11        0.76        9.02      5.68 o 
   7   9  11        1.32       -3.01      5.01 o 
  -8  10  11        0.09        2.47      3.61 o 
  -7  10  11       18.38       31.02      4.66 o 
  -6  10  11       12.39       16.65      3.77 o 
  -5  10  11        5.69        6.45      2.96 o 
  -4  10  11       16.76       18.23      3.45 o 
  -3  10  11       28.79       30.24      3.69 o 
  -2  10  11       41.17       46.14      4.01 o 
  -1  10  11       90.83       88.92      5.22 o 
   0  10  11       64.79       62.36      4.57 o 
   1  10  11       15.43        5.27      2.53 o 
   2  10  11       30.76       33.08      6.35 o 
   3  10  11       25.90       37.43      6.68 o 
   4  10  11       65.60       79.86      9.02 o 
   5  10  11        0.01        1.34      5.01 o 
   6  10  11        7.64       14.70      6.01 o 
  -7  11  11        1.70        4.76      3.45 o 
  -6  11  11       48.92       49.27      5.13 o 
  -5  11  11       25.77       20.54      3.77 o 
  -4  11  11       26.64       28.80      3.83 o 
  -3  11  11       46.58       52.55      4.25 o 
  -2  11  11        0.69        1.97      2.28 o 
  -1  11  11       21.96       24.98      4.68 o 
   0  11  11       57.51       53.05      4.14 o 
   1  11  11       25.25       25.96      4.18 o 
   2  11  11        7.78        9.36      5.01 o 
   3  11  11        0.41        4.01      4.68 o 
   4  11  11       20.56       19.72      6.01 o 
   5  11  11       35.25       35.42      7.35 o 
  -5  12  11        0.58        0.59      3.03 o 
  -4  12  11        2.60        1.20      2.78 o 
  -3  12  11        0.01        3.63      3.51 o 
  -2  12  11        0.10        3.01      4.68 o 
  -1  12  11        2.42        1.67      4.68 o 
   0  12  11        8.54        5.48      3.51 o 
   1  12  11        5.21        9.82      2.78 o 
   2  12  11        9.54       13.07      3.03 o 
   3  12  11        7.48        9.69      5.35 o 
   4  12  11        3.71        4.01      5.35 o 
  -3  13  11        4.00        1.34      5.01 o 
  -2  13  11        6.32        3.68      5.01 o 
  -1  13  11       19.92       15.04      5.68 o 
   0  13  11        5.56        7.35      5.35 o 
   1  13  11        1.83        5.68      5.01 o 
   2  13  11        1.66       -2.67      4.68 o 
 -11   0  12        8.69        9.69      6.35 o 
 -10   0  12        0.06        3.01      3.78 o 
  -9   0  12        7.97        7.41      3.66 o 
  -8   0  12       77.16       74.35      8.52 o 
  -7   0  12       33.46       32.77      4.73 o 
  -6   0  12      501.37      502.34     13.82 o 
  -5   0  12       99.65      108.09      6.23 o 
  -4   0  12     1181.24     1146.51     26.06 o 
  -3   0  12      784.00      799.91     17.60 o 
  -2   0  12      664.49      658.43     24.06 o 
  -1   0  12      127.23      126.64      5.67 o 
   0   0  12       56.96       60.27      5.85 o 
   1   0  12       17.48       28.07      5.01 o 
   2   0  12      235.65      237.59     11.70 o 
   3   0  12     1039.70     1041.25     31.08 o 
   4   0  12       10.27        3.34      4.01 o 
   5   0  12      186.87      182.45     11.36 o 
   6   0  12       23.29       30.07      6.35 o 
   7   0  12       62.25       70.84      9.36 o 
   8   0  12        9.54       19.05      7.02 o 
   9   0  12        6.48       -5.35      5.68 o 
 -11   1  12        0.67        2.03      3.27 o 
 -10   1  12       19.87       26.65      3.54 o 
  -9   1  12       26.33       34.29      5.70 o 
  -8   1  12        8.61        7.86      2.63 o 
  -7   1  12        4.95        3.16      2.33 o 
  -6   1  12      252.23      254.10     12.40 o 
  -5   1  12      185.78      182.37      5.47 o 
  -4   1  12        2.54        3.60      1.96 o 
  -3   1  12       24.71       23.35      2.37 o 
  -2   1  12        0.01       -1.29      1.37 o 
  -1   1  12       27.72       26.35      2.25 o 
   0   1  12      219.47      246.29      5.60 o 
   1   1  12       42.43       33.00      2.89 o 
   2   1  12       95.32      105.53      6.18 o 
   3   1  12        2.83        2.00      2.57 o 
   4   1  12        8.63        4.14      2.95 o 
   5   1  12      167.09      177.90     12.03 o 
   6   1  12        0.12        1.97      3.42 o 
   7   1  12        7.71       14.87      4.25 o 
   8   1  12       35.27       36.65      5.55 o 
   9   1  12        0.94        1.69      5.18 o 
 -11   2  12        0.36       -0.02      3.27 o 
 -10   2  12        0.70        0.21      3.05 o 
  -9   2  12        3.64        1.81      2.50 o 
  -8   2  12       39.62       42.16      3.63 o 
  -7   2  12       18.15       13.15      2.58 o 
  -6   2  12      241.01      237.58     14.13 o 
  -5   2  12      234.20      218.18      5.91 o 
  -4   2  12      321.98      323.02      6.97 o 
  -3   2  12       51.51       52.84      3.34 o 
  -2   2  12        0.54       -1.41      1.41 o 
  -1   2  12      309.88      323.63      6.71 o 
   0   2  12      907.37      904.53     13.41 o 
   1   2  12       82.86       78.31      4.16 o 
   2   2  12       64.77       61.02      4.60 o 
   3   2  12       56.30       63.35      4.95 o 
   4   2  12       10.32        2.81      5.01 o 
   5   2  12       15.57       14.01      3.52 o 
   6   2  12       36.61       39.42      5.08 o 
   7   2  12        5.33        9.05      4.51 o 
   8   2  12        1.66        3.49      4.13 o 
   9   2  12        3.12       -2.31      7.52 o 
 -11   3  12        1.42        7.45      5.10 o 
 -10   3  12        8.40        8.99      4.73 o 
  -9   3  12       47.86       53.67      4.10 o 
  -8   3  12        7.03        2.79      2.94 o 
  -7   3  12        3.36       -1.93      1.93 o 
  -6   3  12       64.48       62.53      5.55 o 
  -5   3  12       14.27       16.31      2.54 o 
  -4   3  12       62.19       51.88      3.64 o 
  -3   3  12       86.47       69.96      3.50 o 
  -2   3  12      240.56      234.91      7.09 o 
  -1   3  12      115.18      101.19      3.86 o 
   0   3  12      164.87      162.42      4.71 o 
   1   3  12       47.97       47.42      3.34 o 
   2   3  12       27.50       19.66      3.13 o 
   3   3  12        9.77       12.36      3.07 o 
   4   3  12        0.03       -2.47      2.47 o 
   5   3  12       94.34       83.45      8.69 o 
   6   3  12       20.41       17.12      4.01 o 
   7   3  12        0.56       -2.24      3.18 o 
   8   3  12       13.26       31.01      6.68 o 
   9   3  12        2.19        3.34      6.35 o 
 -11   4  12       13.15       14.40      4.01 o 
 -10   4  12        3.44       13.76      3.68 o 
  -9   4  12        3.09        1.27      2.83 o 
  -8   4  12      105.61      114.73      5.29 o 
  -7   4  12       49.88       57.27      3.84 o 
  -6   4  12        0.17       -2.01      2.01 o 
  -5   4  12        1.35        0.90      1.94 o 
  -4   4  12      125.26      116.89      7.86 o 
  -3   4  12      385.49      395.21      8.49 o 
  -2   4  12      271.67      277.89      5.55 o 
  -1   4  12      341.15      339.51      6.14 o 
   0   4  12        1.15       -1.27      1.69 o 
   1   4  12       17.34       16.20      3.50 o 
   2   4  12      268.47      256.20      6.92 o 
   3   4  12       15.43       11.28      3.04 o 
   4   4  12        0.00       -1.38      2.51 o 
   5   4  12        0.04        0.15      2.57 o 
   6   4  12        4.32       11.70      3.54 o 
   7   4  12        7.70        9.89      3.76 o 
   8   4  12       21.33       18.04      6.68 o 
   9   4  12        3.69        0.00      5.68 o 
 -10   5  12        7.91        7.63      3.44 o 
  -9   5  12        0.86       -1.95      2.69 o 
  -8   5  12        0.42       -0.21      2.55 o 
  -7   5  12        1.14       -1.91      1.91 o 
  -6   5  12       35.72       35.90      4.24 o 
  -5   5  12      353.39      339.04      8.54 o 
  -4   5  12      774.03      762.62     12.19 o 
  -3   5  12      675.79      674.05     11.07 o 
  -2   5  12       42.08       32.66      2.40 o 
  -1   5  12       82.45       80.28      3.27 o 
   0   5  12      616.79      622.80      9.33 o 
   1   5  12      356.17      340.02      7.01 o 
   2   5  12      237.73      226.54      6.65 o 
   3   5  12       41.71       44.15      4.23 o 
   4   5  12       16.24       23.14      5.85 o 
   5   5  12        0.58       -2.51      2.51 o 
   6   5  12        4.74        3.68      4.34 o 
   7   5  12        0.72       -2.00      4.68 o 
   8   5  12        6.06        4.34      6.01 o 
   9   5  12        3.34        1.00      6.35 o 
 -10   6  12        1.33        1.08      3.21 o 
  -9   6  12        3.40        2.00      2.99 o 
  -8   6  12        8.60        6.75      3.10 o 
  -7   6  12        0.81       -1.75      3.37 o 
  -6   6  12        9.58        3.40      2.54 o 
  -5   6  12        0.82        3.79      2.51 o 
  -4   6  12      117.91      104.75      4.21 o 
  -3   6  12      148.42      134.86      5.11 o 
  -2   6  12      141.30      138.84      5.84 o 
  -1   6  12      184.57      176.23      9.02 o 
   0   6  12        3.61        4.57      1.89 o 
   1   6  12      488.08      475.89      9.92 o 
   2   6  12       37.58       28.47      2.99 o 
   3   6  12        2.76        1.83      1.95 o 
   4   6  12       43.28       48.45      7.35 o 
   5   6  12       52.34       68.84      8.35 o 
   6   6  12        8.61       13.03      5.68 o 
   7   6  12        8.18       11.70      6.01 o 
   8   6  12        0.69        0.00      5.01 o 
 -10   7  12        5.50        2.35      4.13 o 
  -9   7  12        3.85       -0.02      5.01 o 
  -8   7  12        9.70       13.25      3.32 o 
  -7   7  12        0.06       -2.41      2.41 o 
  -6   7  12        0.33       -2.13      2.16 o 
  -5   7  12        0.48       -1.68      2.18 o 
  -4   7  12       75.47       74.07      6.12 o 
  -3   7  12       67.62       61.05      4.21 o 
  -2   7  12       46.20       44.90      3.66 o 
  -1   7  12      197.46      192.01      6.26 o 
   0   7  12      276.16      258.76      7.07 o 
   1   7  12      138.29      122.43      6.49 o 
   2   7  12        8.43        7.35      3.07 o 
   3   7  12      147.04      142.16     13.37 o 
   4   7  12       40.53       42.53      4.84 o 
   5   7  12        3.17       -2.00      4.34 o 
   6   7  12        0.15       -4.34      4.34 o 
   7   7  12        0.18        1.67      5.01 o 
   8   7  12        0.13       -3.01      5.68 o 
  -9   8  12       16.32       22.51      4.95 o 
  -8   8  12       39.67       44.59      5.52 o 
  -7   8  12       29.84       30.29      4.57 o 
  -6   8  12        4.54        2.07      2.60 o 
  -5   8  12        9.97       16.92      3.02 o 
  -4   8  12      114.90      112.64      5.59 o 
  -3   8  12       87.40       78.64      4.46 o 
  -2   8  12      101.92      103.38      5.78 o 
  -1   8  12       98.89       87.43      5.07 o 
   0   8  12        6.06        3.29      2.10 o 
   1   8  12        0.68        5.30      3.04 o 
   2   8  12       40.49       39.14      6.35 o 
   3   8  12       59.90       65.43      5.55 o 
   4   8  12        2.68        8.35      4.68 o 
   5   8  12       19.86        8.02      5.68 o 
   6   8  12       51.47       53.13      8.35 o 
   7   8  12       15.80        5.68      6.01 o 
  -8   9  12        3.53        4.28      7.18 o 
  -7   9  12        2.48        9.85      3.66 o 
  -6   9  12       26.28       32.81      4.47 o 
  -5   9  12      139.44      145.50      7.28 o 
  -4   9  12        6.92       10.84      4.01 o 
  -3   9  12       14.53       11.93      3.21 o 
  -2   9  12        0.44        1.26      2.47 o 
  -1   9  12        1.85        3.24      2.65 o 
   0   9  12       11.08       21.59      3.37 o 
   1   9  12        4.24        0.43      2.41 o 
   2   9  12        0.50        1.67      4.01 o 
   3   9  12       13.29        9.02      5.01 o 
   4   9  12        9.18       14.37      5.35 o 
   5   9  12       19.21       27.40      6.68 o 
   6   9  12        3.57        2.00      5.35 o 
  -7  10  12        0.10        4.28      3.52 o 
  -6  10  12        0.01        1.60      3.28 o 
  -5  10  12       30.97       25.80      4.18 o 
  -4  10  12        0.01        0.44      2.89 o 
  -3  10  12       54.08       54.88      4.66 o 
  -2  10  12       34.07       30.10      3.77 o 
  -1  10  12        5.22        6.42      3.01 o 
   0  10  12        3.50        4.53      2.53 o 
   1  10  12       27.02       23.28      4.68 o 
   2  10  12        0.16        4.01      4.68 o 
   3  10  12        0.09       13.37      5.35 o 
   4  10  12        0.37        5.68      5.35 o 
   5  10  12        4.21        4.34      5.35 o 
  -6  11  12        0.23        2.44      3.52 o 
  -5  11  12       25.18       24.53      4.51 o 
  -4  11  12        4.36        9.31      3.21 o 
  -3  11  12        3.28        2.92      2.72 o 
  -2  11  12        7.15        9.48      4.68 o 
  -1  11  12       21.97       22.75      3.45 o 
   0  11  12        2.76        0.76      2.47 o 
   1  11  12        3.88        2.00      2.72 o 
   2  11  12       20.57       25.73      3.77 o 
   3  11  12       12.23       19.38      6.01 o 
   4  11  12       18.62       18.71      6.01 o 
  -5  12  12        0.60        6.01      4.18 o 
  -4  12  12       19.27       22.30      3.83 o 
  -3  12  12       65.65       72.89      5.01 o 
  -2  12  12        4.26        5.21      2.78 o 
  -1  12  12        3.58        7.63      2.83 o 
   0  12  12        1.70        3.46      4.34 o 
   1  12  12       14.57       20.41      3.52 o 
   2  12  12       34.30       38.99      5.85 o 
   3  12  12       14.88       18.38      6.01 o 
  -1  13  12       11.16       14.37      5.68 o 
 -11   1  13        0.58       -0.26      3.39 o 
 -10   1  13        4.02        0.55      2.55 o 
  -9   1  13        3.69        1.53      2.62 o 
  -8   1  13       19.90       16.49      2.95 o 
  -7   1  13       23.90       18.66      3.60 o 
  -6   1  13        0.05       -1.09      2.22 o 
  -5   1  13       47.96       43.14      3.30 o 
  -4   1  13       50.52       44.65      3.21 o 
  -3   1  13       31.53       31.66      2.70 o 
  -2   1  13      388.66      365.66      9.79 o 
  -1   1  13      235.28      232.11      7.27 o 
   0   1  13      187.70      179.10      5.01 o 
   1   1  13        7.96        5.90      2.18 o 
   2   1  13       26.72       25.21      3.66 o 
   3   1  13       99.54      105.73      8.19 o 
   4   1  13        8.58        4.68      3.18 o 
   5   1  13       33.30       31.47      5.35 o 
   6   1  13        0.48        2.05      3.28 o 
   7   1  13        3.26       -1.11      3.42 o 
   8   1  13        2.64       -1.18      3.89 o 
   9   1  13        1.64       -0.67      6.18 o 
 -11   2  13        2.93        4.76      3.66 o 
 -10   2  13        4.69        5.18      2.87 o 
  -9   2  13       23.53       24.95      3.47 o 
  -8   2  13       38.70       41.65      3.66 o 
  -7   2  13       26.48       27.45      3.16 o 
  -6   2  13       35.94       33.19      3.17 o 
  -5   2  13      167.90      154.17      5.22 o 
  -4   2  13       43.74       41.21      3.16 o 
  -3   2  13      210.30      202.71      5.54 o 
  -2   2  13       16.22       12.15      2.12 o 
  -1   2  13      197.43      192.67      6.62 o 
   0   2  13      559.85      588.40     10.06 o 
   1   2  13      206.98      191.54      6.17 o 
   2   2  13       70.01       62.02      8.19 o 
   3   2  13       49.15       46.42      4.60 o 
   4   2  13       53.56       52.18      7.35 o 
   5   2  13      106.19      109.19     10.02 o 
   6   2  13        8.79        7.53      3.76 o 
   7   2  13        0.18        6.53      5.68 o 
   8   2  13        1.51       -3.78      3.78 o 
   9   2  13        0.68        0.84      4.25 o 
 -11   3  13       10.31       13.24      7.59 o 
 -10   3  13       50.33       51.19      5.20 o 
  -9   3  13        3.44        0.80      2.50 o 
  -8   3  13       23.59       24.30      3.12 o 
  -7   3  13       99.49      100.60      8.34 o 
  -6   3  13       11.56       11.86      2.53 o 
  -5   3  13       68.10       60.44      3.66 o 
  -4   3  13       22.30       16.19      2.42 o 
  -3   3  13      351.20      326.72      7.06 o 
  -2   3  13       55.92       50.70      3.17 o 
  -1   3  13        6.90        4.96      1.79 o 
   0   3  13       16.30       13.76      2.12 o 
   1   3  13       22.54       16.71      3.23 o 
   2   3  13       99.35      107.04      5.01 o 
   3   3  13      141.15      157.55      7.28 o 
   4   3  13        5.30        7.52      3.31 o 
   5   3  13        0.30       -0.12      2.89 o 
   6   3  13       54.80       41.73      5.08 o 
   7   3  13       31.33       25.01      4.60 o 
   8   3  13       30.46       31.41      8.02 o 
   9   3  13       11.04       18.71      8.02 o 
 -10   4  13        1.77        2.01      4.09 o 
  -9   4  13       17.73       10.07      3.27 o 
  -8   4  13        6.60        9.55      2.63 o 
  -7   4  13        0.35       -0.59      2.17 o 
  -6   4  13        1.55        1.35      2.12 o 
  -5   4  13       73.47       56.83      3.71 o 
  -4   4  13       36.53       36.79      2.89 o 
  -3   4  13        1.48        0.20      1.80 o 
  -2   4  13       67.93       71.25      3.66 o 
  -1   4  13      289.55      282.91      6.45 o 
   0   4  13      188.74      177.58      5.07 o 
   1   4  13       36.61       34.75      3.27 o 
   2   4  13      112.54       91.86      4.87 o 
   3   4  13        3.42        1.78      2.81 o 
   4   4  13        9.76        7.20      3.18 o 
   5   4  13       49.69       56.21      5.52 o 
   6   4  13       17.96       15.39      4.00 o 
   7   4  13       27.42       35.76      7.69 o 
   8   4  13        1.85       -4.34      6.01 o 
 -10   5  13        6.29        7.24      3.62 o 
  -9   5  13        4.13        5.97      3.15 o 
  -8   5  13        1.07        0.05      2.77 o 
  -7   5  13       20.36       28.74      3.86 o 
  -6   5  13        6.89        8.12      2.29 o 
  -5   5  13       34.22       38.13      3.09 o 
  -4   5  13        2.72        1.09      1.98 o 
  -3   5  13       35.86       27.44      2.70 o 
  -2   5  13      398.24      404.03      7.96 o 
  -1   5  13      213.13      191.52      5.40 o 
   0   5  13      139.37      124.15      4.42 o 
   1   5  13       39.31       39.57      4.52 o 
   2   5  13      188.14      179.02      8.72 o 
   3   5  13       16.11       17.92      3.18 o 
   4   5  13       23.74       18.69      3.76 o 
   5   5  13        4.18        6.68      5.35 o 
   6   5  13        0.94       -3.01      4.34 o 
   7   5  13        2.30       -2.34      5.01 o 
   8   5  13        7.81        9.36      6.68 o 
 -10   6  13        3.93       -2.45      3.28 o 
  -9   6  13        1.89        5.51      3.29 o 
  -8   6  13       36.86       45.62      4.56 o 
  -7   6  13       11.32       12.86      4.21 o 
  -6   6  13        2.24        2.41      2.63 o 
  -5   6  13       26.62       21.55      3.15 o 
  -4   6  13        8.34       15.60      2.88 o 
  -3   6  13       69.87       69.58      4.43 o 
  -2   6  13      100.11      109.98      4.33 o 
  -1   6  13       39.15       41.83      3.38 o 
   0   6  13      205.83      197.88      5.30 o 
   1   6  13       84.11       78.55      4.32 o 
   2   6  13        4.02        5.01      3.07 o 
   3   6  13        0.05        2.34      2.84 o 
   4   6  13        3.80        0.33      4.68 o 
   5   6  13       44.06       50.46      8.02 o 
   6   6  13       41.64       40.77      7.69 o 
   7   6  13       24.71       25.40      7.02 o 
   8   6  13        0.01       -5.01      5.01 o 
  -9   7  13        1.01        0.32      3.61 o 
  -8   7  13       24.24       30.82      4.17 o 
  -7   7  13        1.24        2.66      2.81 o 
  -6   7  13        5.36        2.21      2.65 o 
  -5   7  13       47.82       42.36      3.88 o 
  -4   7  13        1.79        3.39      2.49 o 
  -3   7  13       22.99       23.40      3.07 o 
  -2   7  13       15.83       13.87      2.63 o 
  -1   7  13        1.76       -0.40      2.06 o 
   0   7  13       11.01        7.71      2.34 o 
   1   7  13        0.25        4.37      2.25 o 
   2   7  13       10.99       10.55      4.01 o 
   3   7  13       57.68       63.44     10.86 o 
   4   7  13        4.02       -1.67      3.04 o 
   5   7  13        1.56        4.34      5.35 o 
   6   7  13       13.60       12.36      6.01 o 
   7   7  13        4.31        5.01      6.01 o 
  -9   8  13        3.01        7.02      4.33 o 
  -8   8  13       10.15        9.11      4.13 o 
  -7   8  13        0.01        3.83      3.52 o 
  -6   8  13        2.09        1.70      3.04 o 
  -5   8  13        1.50       -0.43      2.49 o 
  -4   8  13        6.86        3.83      2.45 o 
  -3   8  13       64.92       61.68      4.16 o 
  -2   8  13        5.23        5.45      2.38 o 
  -1   8  13       46.22       46.68      4.20 o 
   0   8  13       12.81       14.32      2.74 o 
   1   8  13       12.80        5.82      2.44 o 
   2   8  13       79.88       79.08      9.19 o 
   3   8  13       21.36       20.45      3.89 o 
   4   8  13       32.70       22.72      6.68 o 
   5   8  13        4.54        2.00      5.35 o 
   6   8  13        1.79        1.00      5.35 o 
   7   8  13        0.12       -3.01      5.68 o 
  -8   9  13       10.96       14.05      4.47 o 
  -7   9  13       24.65       31.63      4.95 o 
  -6   9  13       27.82       31.26      4.66 o 
  -5   9  13        4.13        8.86      3.69 o 
  -4   9  13        2.38        1.45      2.96 o 
  -3   9  13        9.01        7.61      3.13 o 
  -2   9  13        1.15        2.09      2.72 o 
  -1   9  13       14.49        9.22      2.96 o 
   0   9  13        0.98        0.54      2.65 o 
   1   9  13        0.07       -0.21      2.57 o 
   2   9  13       24.99       29.07      6.35 o 
   3   9  13       27.71       19.38      6.01 o 
   4   9  13       23.41       26.73      7.02 o 
   5   9  13        0.08       -5.01      5.01 o 
   6   9  13        7.76        8.35      6.01 o 
  -7  10  13        3.86        4.91      3.76 o 
  -6  10  13        0.11       -1.76      6.85 o 
  -5  10  13       41.16       47.64      9.19 o 
  -4  10  13       68.18       81.40      5.94 o 
  -3  10  13       55.61       60.64      5.05 o 
  -2  10  13        4.54       10.14      3.13 o 
  -1  10  13       21.31       12.28      3.68 o 
   0  10  13        2.77       -0.23      3.34 o 
   1  10  13        8.46       13.16      6.35 o 
   2  10  13        3.59       14.03      5.35 o 
   3  10  13        1.57        2.34      5.01 o 
   4  10  13       14.21       21.39      6.68 o 
   5  10  13       25.56       26.06      7.02 o 
  -6  11  13       13.89       21.28      4.42 o 
  -5  11  13        6.33        4.42      3.45 o 
  -4  11  13        0.03        2.65      6.35 o 
  -3  11  13        3.26        4.68      4.51 o 
  -2  11  13       20.31       23.18      3.77 o 
  -1  11  13       43.23       47.91      4.45 o 
   0  11  13       37.08       42.80      7.52 o 
   1  11  13        0.02       -2.35      2.65 o 
   2  11  13       27.83       42.36     12.20 o 
   3  11  13       25.46       24.39      6.68 o 
   4  11  13        6.77       18.71      6.35 o 
  -4  12  13        1.78        1.75      3.51 o 
  -3  12  13        0.31       -2.78      2.78 o 
  -2  12  13        1.40        1.31      2.84 o 
  -1  12  13        0.01       -2.53      2.53 o 
   0  12  13       18.97       26.28      3.77 o 
   1  12  13        3.22        2.42      2.96 o 
   2  12  13        2.60        4.66      3.28 o 
 -11   0  14        0.06       -3.38      4.00 o 
 -10   0  14        2.28        6.01      4.25 o 
  -9   0  14       40.75       42.25      5.66 o 
  -8   0  14       19.56       29.85      4.95 o 
  -7   0  14        2.96       -3.17      3.17 o 
  -6   0  14        0.16        3.51      3.31 o 
  -5   0  14      639.71      653.87     18.88 o 
  -4   0  14        0.12        1.06      2.95 o 
  -3   0  14      227.07      206.65      8.39 o 
  -2   0  14      176.09      163.86      7.69 o 
  -1   0  14      480.13      470.91     18.71 o 
   0   0  14      220.73      216.37      8.26 o 
   1   0  14      819.99      811.61     18.43 o 
   2   0  14      711.85      684.37     23.39 o 
   3   0  14      142.04      151.38     11.03 o 
   4   0  14      176.31      188.80     12.03 o 
   5   0  14      195.88      196.82     13.03 o 
   6   0  14        0.50       -3.68      5.01 o 
   7   0  14        5.33       11.03      6.35 o 
   8   0  14       16.15       23.06      7.69 o 
 -11   1  14        1.14       -0.57      5.22 o 
 -10   1  14        7.60        6.18      3.15 o 
  -9   1  14        1.47        2.30      2.58 o 
  -8   1  14        3.71        4.02      2.50 o 
  -7   1  14       57.27       57.61      4.44 o 
  -6   1  14        4.84        1.14      2.20 o 
  -5   1  14       78.25       63.36      4.00 o 
  -4   1  14      197.00      166.47      5.51 o 
  -3   1  14      457.18      444.31      8.77 o 
  -2   1  14      111.27      101.06      4.50 o 
  -1   1  14      120.07      113.50      4.33 o 
   0   1  14       14.27       10.56      2.16 o 
   1   1  14       59.07       54.69      3.41 o 
   2   1  14      119.09      127.60     22.56 o 
   3   1  14      371.74      370.05     11.46 o 
   4   1  14        9.45        8.63      6.18 o 
   5   1  14        3.76        6.18      3.61 o 
   6   1  14       47.68       56.81      7.85 o 
   7   1  14       26.78       32.81     12.36 o 
   8   1  14        1.47        0.98      4.00 o 
 -10   2  14        5.22       10.79      3.28 o 
  -9   2  14        4.53        6.03      2.77 o 
  -8   2  14        0.78       -1.79      2.33 o 
  -7   2  14       12.31       12.11      3.50 o 
  -6   2  14       39.54       39.53      3.45 o 
  -5   2  14        2.72        0.01      2.75 o 
  -4   2  14       27.38       33.15      3.05 o 
  -3   2  14       13.50       14.39      2.46 o 
  -2   2  14       63.27       64.55      3.61 o 
  -1   2  14        1.03        0.50      1.79 o 
   0   2  14       15.29       17.60      2.41 o 
   1   2  14       16.22       13.39      2.29 o 
   2   2  14      121.18      109.14      9.74 o 
   3   2  14      179.08      192.88     15.71 o 
   4   2  14       30.28       24.09      4.25 o 
   5   2  14       27.81       32.83      4.73 o 
   6   2  14        0.44       -2.34      3.66 o 
   7   2  14        4.01        7.17      4.13 o 
   8   2  14        0.69        4.62      7.02 o 
 -10   3  14        0.12        6.35      3.68 o 
  -9   3  14        4.20       -0.99      3.23 o 
  -8   3  14        1.13       -1.46      2.20 o 
  -7   3  14       19.63       21.00      5.48 o 
  -6   3  14        2.66        3.41      2.27 o 
  -5   3  14        2.85        1.23      2.04 o 
  -4   3  14      113.29       92.25      4.30 o 
  -3   3  14      170.99      171.25      5.29 o 
  -2   3  14      329.74      338.32      7.42 o 
  -1   3  14      367.74      360.14      7.63 o 
   0   3  14       41.02       40.78      3.14 o 
   1   3  14      134.74      132.39      4.86 o 
   2   3  14      284.20      299.37      9.84 o 
   3   3  14      169.80      177.83      8.52 o 
   4   3  14        2.25       -3.17      3.17 o 
   5   3  14       20.09       24.01      4.47 o 
   6   3  14       30.04       22.24      4.49 o 
   7   3  14        0.08        2.17      3.89 o 
   8   3  14        0.97        8.35      6.68 o 
 -10   4  14       37.01       47.25      5.23 o 
  -9   4  14        2.81        1.26      5.22 o 
  -8   4  14        7.49        6.92      3.65 o 
  -7   4  14        7.93        6.92      2.40 o 
  -6   4  14       55.45       51.93      3.65 o 
  -5   4  14       94.00       82.72      5.59 o 
  -4   4  14       26.59       33.52      2.99 o 
  -3   4  14       20.45       23.35      4.34 o 
  -2   4  14      263.53      255.16      6.30 o 
  -1   4  14      725.42      695.72     13.17 o 
   0   4  14      723.78      694.77     11.87 o 
   1   4  14      245.20      234.49      7.29 o 
   2   4  14      101.92      104.24      5.38 o 
   3   4  14      100.07       98.76      9.86 o 
   4   4  14        5.65        9.16      3.51 o 
   5   4  14       18.34       23.34      4.37 o 
   6   4  14       16.80        9.36      5.68 o 
   7   4  14        1.50       -5.01      5.01 o 
   8   4  14        2.27        9.36      6.68 o 
 -10   5  14       11.91       13.57      3.98 o 
  -9   5  14        0.52       -2.97      2.97 o 
  -8   5  14       15.46       13.51      3.39 o 
  -7   5  14       17.18       15.33      4.80 o 
  -6   5  14       14.88       11.85      3.12 o 
  -5   5  14        0.37        1.33      1.94 o 
  -4   5  14        2.91        1.13      1.92 o 
  -3   5  14      234.27      215.33      5.86 o 
  -2   5  14      261.47      259.79      6.45 o 
  -1   5  14       36.79       38.04      3.08 o 
   0   5  14      120.72      114.68      4.59 o 
   1   5  14      128.22      122.41      5.19 o 
   2   5  14        0.47       -2.10      2.10 o 
   3   5  14       18.71       22.51      3.97 o 
   4   5  14        5.06        3.68      5.01 o 
   5   5  14        6.61        6.01      5.01 o 
   6   5  14        1.33       -1.67      5.35 o 
   7   5  14       31.86       34.75      7.69 o 
  -9   6  14        0.21       -0.93      3.84 o 
  -8   6  14        2.24        2.73      3.15 o 
  -7   6  14        4.03        7.05      3.02 o 
  -6   6  14        0.79       -2.49      2.49 o 
  -5   6  14       43.74       43.68      3.98 o 
  -4   6  14        6.78        5.88      2.71 o 
  -3   6  14       29.40       29.45      3.49 o 
  -2   6  14       30.57       29.38      3.38 o 
  -1   6  14       15.48       22.31      3.05 o 
   0   6  14        0.57        2.12      2.86 o 
   1   6  14       10.29        8.36      2.74 o 
   2   6  14        0.35       -2.62      2.95 o 
   3   6  14       29.25       30.22      6.18 o 
   4   6  14       61.31       66.21      6.14 o 
   5   6  14       25.65       17.38      6.01 o 
   6   6  14        1.42        3.68      5.35 o 
   7   6  14        5.09        2.00      5.68 o 
  -9   7  14        4.23        6.01      5.85 o 
  -8   7  14       15.88       14.26      4.42 o 
  -7   7  14       26.29       30.56      4.53 o 
  -6   7  14        0.61        1.53      2.55 o 
  -5   7  14       10.86        6.15      2.80 o 
  -4   7  14        5.39        4.05      2.49 o 
  -3   7  14        0.98        0.82      2.48 o 
  -2   7  14       60.48       67.93      4.37 o 
  -1   7  14       17.86       19.34      2.90 o 
   0   7  14       20.08       18.05      3.86 o 
   1   7  14        0.45        1.35      2.41 o 
   2   7  14        4.92        7.52      3.54 o 
   3   7  14        8.30       10.80      3.76 o 
   4   7  14       11.32        8.35      5.35 o 
   5   7  14        4.39        8.23      3.89 o 
   6   7  14        0.29        1.34      5.35 o 
   7   7  14        4.37        7.35      6.35 o 
  -8   8  14        7.85        1.09      3.85 o 
  -7   8  14        6.32        6.30      3.93 o 
  -6   8  14       11.26       17.09      4.18 o 
  -5   8  14      127.30      129.36      8.26 o 
  -4   8  14       89.57      103.03      7.85 o 
  -3   8  14        1.69        6.02      2.50 o 
  -2   8  14        2.22        1.43      2.26 o 
  -1   8  14       25.59       31.55      3.43 o 
   0   8  14      145.68      158.80      6.13 o 
   1   8  14       18.22       21.13      3.24 o 
   2   8  14        0.05        2.23      3.18 o 
   3   8  14      115.07      105.60     10.36 o 
   4   8  14       69.38       69.51      9.02 o 
   5   8  14       31.31       35.09      7.69 o 
   6   8  14       12.26       15.04      6.35 o 
  -7   9  14       14.21       15.18      5.01 o 
  -6   9  14       18.46       16.45      4.18 o 
  -5   9  14        0.00       -2.75      3.04 o 
  -4   9  14       45.13       55.41      9.52 o 
  -3   9  14       54.30       61.00      5.30 o 
  -2   9  14       66.40       67.22      5.46 o 
  -1   9  14        8.39        6.79      3.13 o 
   0   9  14        2.19       -2.65      2.65 o 
   1   9  14      104.93      106.73      6.50 o 
   2   9  14       79.30      100.58     10.36 o 
   3   9  14       88.34       95.90     10.36 o 
   4   9  14        0.93       11.36      6.35 o 
   5   9  14       19.73       15.71      6.35 o 
  -6  10  14        4.24        3.79      3.52 o 
  -5  10  14        0.81        1.34      5.01 o 
  -4  10  14        3.38        8.37      3.45 o 
  -3  10  14        1.61        0.62      3.21 o 
  -2  10  14       19.38       24.73      3.93 o 
  -1  10  14        9.29        2.30      2.89 o 
   0  10  14        6.28        8.84      3.28 o 
   1  10  14        1.66        2.48      4.51 o 
   2  10  14        4.64       13.03      3.69 o 
   3  10  14        0.89        7.35      5.68 o 
   4  10  14        1.56       -4.68      5.01 o 
  -5  11  14       12.78       22.06      7.18 o 
  -4  11  14        4.16       -0.71      3.13 o 
  -3  11  14        0.00       -2.89      2.89 o 
  -2  11  14        0.29        0.53      2.78 o 
  -1  11  14        1.77        1.60      2.78 o 
   0  11  14        2.16        1.36      3.01 o 
   1  11  14        1.86       -1.56      2.96 o 
   2  11  14        0.71        1.00      3.13 o 
  -2  12  14        0.08       -0.33      3.34 o 
  -1  12  14        0.65        3.25      3.03 o 
 -10   1  15        6.75        3.20      3.13 o 
  -9   1  15        8.24        8.60      3.09 o 
  -8   1  15        7.27        6.83      2.80 o 
  -7   1  15       40.82       42.27      3.80 o 
  -6   1  15       29.05       35.47      3.51 o 
  -5   1  15      521.52      463.87     13.65 o 
  -4   1  15      516.71      479.28     11.12 o 
  -3   1  15      103.45       89.22      4.43 o 
  -2   1  15        2.51       -0.63      1.99 o 
  -1   1  15      159.09      143.15      4.93 o 
   0   1  15       14.64       13.22      2.46 o 
   1   1  15        0.07       -0.54      2.12 o 
   2   1  15       29.27       28.20      3.40 o 
   3   1  15       52.35       52.11      7.02 o 
   4   1  15        0.07       -1.17      3.07 o 
   5   1  15       16.74       13.62      4.00 o 
   6   1  15        3.83        1.40      3.76 o 
   7   1  15        1.93        2.74      4.23 o 
   8   1  15        0.34        3.73      5.35 o 
 -10   2  15       41.87       57.11      5.71 o 
  -9   2  15        4.68        1.19      2.70 o 
  -8   2  15        0.28       -1.04      2.38 o 
  -7   2  15       42.78       35.80      6.27 o 
  -6   2  15       31.56       30.39      3.25 o 
  -5   2  15       16.06       17.29      2.74 o 
  -4   2  15        4.54        4.43      2.29 o 
  -3   2  15      139.39      125.90      6.37 o 
  -2   2  15      332.51      311.58      7.35 o 
  -1   2  15      914.00      918.67     14.53 o 
   0   2  15      415.69      387.19     12.25 o 
   1   2  15      263.56      266.14      6.87 o 
   2   2  15      117.53      126.51      5.72 o 
   3   2  15        5.95        7.29      3.37 o 
   4   2  15       77.23       77.58      6.37 o 
   5   2  15       27.55       23.22      4.60 o 
   6   2  15        1.10       -1.84      3.54 o 
   7   2  15       29.04       38.31     12.20 o 
   8   2  15        6.14       11.36      7.02 o 
 -10   3  15        8.16       10.32      3.96 o 
  -9   3  15        5.11        1.76      3.92 o 
  -8   3  15       16.76       16.45      3.11 o 
  -7   3  15        4.72        5.94      3.23 o 
  -6   3  15       28.59       23.98      2.99 o 
  -5   3  15        0.89       -1.95      1.95 o 
  -4   3  15       43.25       37.42      3.24 o 
  -3   3  15      211.17      196.20      5.80 o 
  -2   3  15      248.74      257.38      7.71 o 
  -1   3  15       36.79       26.90      2.96 o 
   0   3  15       31.69       31.89      3.03 o 
   1   3  15      573.53      584.91     10.73 o 
   2   3  15      215.63      220.44      7.25 o 
   3   3  15       66.01       66.77      5.89 o 
   4   3  15       29.04       28.79      4.68 o 
   5   3  15       14.24       10.72      5.18 o 
   6   3  15       11.85       12.54      4.33 o 
   7   3  15       11.19       42.10      8.69 o 
 -10   4  15        2.84        0.42      3.59 o 
  -9   4  15        1.99       -2.47      3.23 o 
  -8   4  15        5.91        5.23      3.18 o 
  -7   4  15        2.40        5.52      2.93 o 
  -6   4  15        3.83        3.19      2.85 o 
  -5   4  15       27.36       26.85      2.98 o 
  -4   4  15       34.46       36.26      3.22 o 
  -3   4  15       68.30       76.94      4.92 o 
  -2   4  15       13.21       11.25      2.48 o 
  -1   4  15        0.82       -1.04      1.98 o 
   0   4  15       11.42       12.98      2.53 o 
   1   4  15       20.20       22.35      2.70 o 
   2   4  15       11.69       11.77      2.94 o 
   3   4  15       14.00        9.44      2.86 o 
   4   4  15        7.92        7.69      3.54 o 
   5   4  15        5.04        9.02      5.68 o 
   6   4  15        7.73        5.68      5.68 o 
   7   4  15        7.71        3.01      6.01 o 
  -9   5  15        2.97        0.59      3.28 o 
  -8   5  15       22.35       24.07      3.88 o 
  -7   5  15        7.12        5.50      2.95 o 
  -6   5  15        0.00       -2.16      2.16 o 
  -5   5  15       20.31       16.65      3.37 o 
  -4   5  15       13.62       17.23      3.01 o 
  -3   5  15       55.34       49.37      3.46 o 
  -2   5  15      155.74      164.99      6.17 o 
  -1   5  15       17.10       16.16      3.10 o 
   0   5  15       21.60       19.94      3.92 o 
   1   5  15      161.33      167.02      5.37 o 
   2   5  15        0.45       -2.95      2.95 o 
   3   5  15        1.49        4.86      3.42 o 
   4   5  15        0.82        1.01      3.42 o 
   5   5  15        1.97        2.34      5.35 o 
   6   5  15        2.07        0.00      5.35 o 
   7   5  15        5.45       11.03      7.02 o 
  -9   6  15        6.47        7.46      3.67 o 
  -8   6  15        1.28       -2.95      2.95 o 
  -7   6  15       11.90        6.44      3.29 o 
  -6   6  15       24.69       27.29      3.71 o 
  -5   6  15       55.41       49.62      4.35 o 
  -4   6  15       13.96       14.05      3.78 o 
  -3   6  15       45.73       42.34      3.88 o 
  -2   6  15      133.17      130.07      7.07 o 
  -1   6  15      127.95      127.74      5.65 o 
   0   6  15      178.52      185.28      6.77 o 
   1   6  15       13.97       15.16      5.31 o 
   2   6  15       92.16       87.90      6.73 o 
   3   6  15       80.70       86.06     12.03 o 
   4   6  15       13.39       16.85      4.13 o 
   5   6  15        0.42        0.33      5.01 o 
   6   6  15        3.24        3.01      5.68 o 
  -8   7  15        2.79       11.59      4.33 o 
  -7   7  15        2.48       -1.45      2.74 o 
  -6   7  15        0.36       -2.60      2.60 o 
  -5   7  15       13.00        7.14      2.86 o 
  -4   7  15       39.63       34.64      3.82 o 
  -3   7  15       40.83       43.47      4.01 o 
  -2   7  15      110.02      106.61      7.88 o 
  -1   7  15       11.01        2.20      2.62 o 
   0   7  15       82.79       94.97      5.89 o 
   1   7  15      195.05      212.68      7.37 o 
   2   7  15      209.15      194.06      8.98 o 
   3   7  15       11.79       13.35      4.13 o 
   4   7  15        6.16        8.21      4.13 o 
   5   7  15       13.47       18.71      6.35 o 
   6   7  15       14.04       20.05      7.02 o 
  -7   8  15        0.04        1.97      3.59 o 
  -6   8  15        1.79       -0.32      3.28 o 
  -5   8  15        0.51       -0.89      3.13 o 
  -4   8  15        4.45        3.65      2.81 o 
  -3   8  15        1.17       -2.45      2.45 o 
  -2   8  15       27.65       30.25      3.46 o 
  -1   8  15       69.04       72.14      4.80 o 
   0   8  15       26.59       33.07      3.72 o 
   1   8  15        5.93        9.07      2.99 o 
   2   8  15       23.70       25.40      7.02 o 
   3   8  15        2.41        4.01      5.35 o 
   4   8  15       30.54       18.38      7.02 o 
   5   8  15       14.60        5.35      6.01 o 
  -7   9  15        8.78       13.45      4.32 o 
  -6   9  15        1.23       -0.07      3.45 o 
  -5   9  15        0.71       -0.22      3.37 o 
  -4   9  15        0.58       -2.84      2.84 o 
  -3   9  15        0.24       -2.81      2.81 o 
  -2   9  15        3.00        3.34      3.13 o 
  -1   9  15        0.55        0.78      2.95 o 
   0   9  15       37.51       38.38      5.51 o 
   1   9  15       14.47        9.90      3.61 o 
   2   9  15        9.04        9.71      3.66 o 
   3   9  15        1.47       13.70      6.01 o 
   4   9  15       26.92       28.74      7.35 o 
  -5  10  15       34.75       46.51      5.52 o 
  -4  10  15        6.27        7.65      3.59 o 
  -3  10  15        0.48       -0.57      3.09 o 
  -2  10  15       18.06       21.43      5.85 o 
  -1  10  15        0.44       -0.98      3.04 o 
   0  10  15        5.54        2.29      3.34 o 
   1  10  15        1.06        0.93      3.13 o 
   2  10  15        5.88        8.00      3.61 o 
   3  10  15       55.08       51.80      9.02 o 
  -3  11  15        1.85       -2.96      2.96 o 
  -2  11  15        0.00        1.43      3.21 o 
  -1  11  15        0.21       -2.96      2.96 o 
   0  11  15        0.09        3.19      3.28 o 
   1  11  15        4.11        2.17      3.28 o 
 -10   0  16       22.04       28.46      6.18 o 
  -9   0  16       36.59       34.71      6.85 o 
  -8   0  16        8.93       14.94      4.60 o 
  -7   0  16       63.14       78.48      6.84 o 
  -6   0  16      112.62      106.88      8.19 o 
  -5   0  16       15.67       14.87      4.02 o 
  -4   0  16      255.71      276.83     19.38 o 
  -3   0  16      173.60      157.03      8.15 o 
  -2   0  16      132.83      114.40      7.85 o 
  -1   0  16      247.47      231.44      9.21 o 
   0   0  16       45.86       42.44      4.84 o 
   1   0  16        0.62       -0.33      2.84 o 
   2   0  16        3.87       12.36      3.54 o 
   3   0  16       81.51       78.19      9.36 o 
   4   0  16        0.02        1.67      5.01 o 
   5   0  16       69.84       78.86     10.02 o 
   6   0  16        9.80       19.05      7.02 o 
   7   0  16       17.70       18.71      7.69 o 
 -10   1  16        3.93        3.64      3.16 o 
  -9   1  16       17.85       19.79      3.54 o 
  -8   1  16       12.14       18.90      3.28 o 
  -7   1  16        3.23        4.36      2.59 o 
  -6   1  16       16.80       18.98      3.05 o 
  -5   1  16       22.05       24.76      3.24 o 
  -4   1  16      113.10      122.24      5.16 o 
  -3   1  16        5.20        1.82      2.42 o 
  -2   1  16        4.04        2.33      2.23 o 
  -1   1  16       34.26       37.36      3.20 o 
   0   1  16       11.86        9.77      2.41 o 
   1   1  16       26.37       22.36      2.75 o 
   2   1  16      100.93       95.17      5.46 o 
   3   1  16       13.84        4.70      3.52 o 
   4   1  16        9.09       11.86      4.02 o 
   5   1  16        0.35       -3.78      3.78 o 
   6   1  16        0.06       -3.34      3.78 o 
   7   1  16        2.77        2.74      4.33 o 
 -10   2  16        1.13        2.07      3.49 o 
  -9   2  16       11.22       13.30      3.90 o 
  -8   2  16        1.35        2.42      2.70 o 
  -7   2  16        1.09        1.85      2.45 o 
  -6   2  16        0.09       -2.23      2.23 o 
  -5   2  16        2.85        3.16      2.37 o 
  -4   2  16        1.15        1.90      2.18 o 
  -3   2  16       11.25       11.75      2.55 o 
  -2   2  16        0.04       -2.03      2.03 o 
  -1   2  16        3.84        7.06      2.21 o 
   0   2  16       10.63        9.63      2.37 o 
   1   2  16       34.63       43.90      3.42 o 
   2   2  16        2.47        9.80      2.89 o 
   3   2  16       12.31       18.54      4.13 o 
   4   2  16       75.71       87.85      6.94 o 
   5   2  16       47.34       38.76      6.52 o 
   6   2  16        0.01       -0.77      3.89 o 
   7   2  16        2.20        8.02      7.02 o 
  -9   3  16       10.43       17.11      4.10 o 
  -8   3  16        3.72        5.08      3.40 o 
  -7   3  16        3.69        7.98      2.69 o 
  -6   3  16        0.18       -2.05      2.05 o 
  -5   3  16        2.54        1.35      2.29 o 
  -4   3  16      126.29      128.09      6.61 o 
  -3   3  16       21.66       24.84      2.91 o 
  -2   3  16       18.53       20.24      2.82 o 
  -1   3  16        4.71        7.18      2.29 o 
   0   3  16       29.52       29.11      4.10 o 
   1   3  16       34.52       42.68      4.46 o 
   2   3  16       10.75       11.07      3.77 o 
   3   3  16       36.29       47.06      4.32 o 
   4   3  16        8.29       14.21      4.23 o 
   5   3  16        0.60        1.17      3.54 o 
   6   3  16        9.95       11.03      6.01 o 
   7   3  16        0.01       -2.67      5.68 o 
  -9   4  16        1.96       -1.39      3.46 o 
  -8   4  16        3.98        3.68      3.28 o 
  -7   4  16       13.49       20.34      4.09 o 
  -6   4  16       38.87       43.45      5.99 o 
  -5   4  16        3.88        4.25      2.41 o 
  -4   4  16        1.30       -2.06      2.06 o 
  -3   4  16       85.40       89.35      6.13 o 
  -2   4  16      325.24      349.54      8.00 o 
  -1   4  16      115.98       94.24      6.27 o 
   0   4  16      110.06      100.09      4.79 o 
   1   4  16       31.77       24.89      3.02 o 
   2   4  16       32.89       40.42      4.04 o 
   3   4  16        9.45       13.49      4.23 o 
   4   4  16       13.83        8.69      5.68 o 
   5   4  16        2.36        7.69      6.01 o 
   6   4  16       13.84       29.41      7.69 o 
   7   4  16       15.47        6.68      6.68 o 
  -9   5  16        5.51        5.63      3.77 o 
  -8   5  16        3.52        1.41      3.19 o 
  -7   5  16        2.70        6.01      3.07 o 
  -6   5  16       24.99       22.90      3.60 o 
  -5   5  16        2.22        2.52      2.60 o 
  -4   5  16       25.13       21.23      3.39 o 
  -3   5  16       17.39       21.18      3.27 o 
  -2   5  16        1.41        4.61      2.69 o 
  -1   5  16      180.17      183.88     11.99 o 
   0   5  16      115.90      109.66      5.90 o 
   1   5  16       32.18       33.68      3.77 o 
   2   5  16       39.70       49.32      5.55 o 
   3   5  16        6.93        8.24      3.89 o 
   4   5  16       11.39       15.00      4.00 o 
   5   5  16        3.15       -0.33      5.01 o 
   6   5  16       11.97        4.34      6.01 o 
  -8   6  16        1.46        6.27      3.39 o 
  -7   6  16        4.40        5.36      3.19 o 
  -6   6  16        1.07        0.46      2.78 o 
  -5   6  16        1.08       -0.60      2.55 o 
  -4   6  16       11.21       10.80      3.01 o 
  -3   6  16        5.43        4.29      2.70 o 
  -2   6  16       10.15       13.12      4.43 o 
  -1   6  16        2.28        1.42      2.60 o 
   0   6  16       13.65       18.74      3.71 o 
   1   6  16        0.61        2.21      2.66 o 
   2   6  16        6.44        3.49      3.66 o 
   3   6  16        0.31       -3.18      3.18 o 
   4   6  16        6.85        6.71      5.18 o 
   5   6  16        4.51        2.13      3.76 o 
   6   6  16        8.38       19.05      7.02 o 
  -8   7  16        0.50        1.48      3.76 o 
  -7   7  16        0.41       -1.88      3.13 o 
  -6   7  16       15.53       19.05      3.64 o 
  -5   7  16        3.59        6.00      2.90 o 
  -4   7  16        4.04        3.89      2.74 o 
  -3   7  16        0.00        1.95      2.66 o 
  -2   7  16        0.57        3.48      2.63 o 
  -1   7  16       60.20       58.91      4.66 o 
   0   7  16       29.90       29.01      3.77 o 
   1   7  16       13.03       14.76      3.33 o 
   2   7  16       11.51       17.80      4.59 o 
   3   7  16        8.57       13.16      4.13 o 
   4   7  16       10.62       14.29      4.37 o 
   5   7  16       29.90       21.39      6.68 o 
  -7   8  16        0.81        1.59      3.93 o 
  -6   8  16        6.90       13.25      7.02 o 
  -5   8  16        1.31       -2.55      3.01 o 
  -4   8  16        2.93       -2.26      3.28 o 
  -3   8  16        6.06        8.30      3.61 o 
  -2   8  16        0.13       -2.87      3.59 o 
  -1   8  16       10.22        8.35      3.04 o 
   0   8  16        1.32        3.87      3.21 o 
   1   8  16        1.98        0.37      3.13 o 
   2   8  16       50.04       58.86      5.66 o 
   3   8  16       52.74       72.85      9.69 o 
   4   8  16       35.14       63.16      9.69 o 
  -6   9  16        0.10       -0.60      3.66 o 
  -5   9  16       11.23       10.77      4.00 o 
  -4   9  16       25.71       18.70      4.25 o 
  -3   9  16        0.99        0.67      3.21 o 
  -2   9  16        1.49        2.30      3.13 o 
  -1   9  16        3.77        3.68      3.21 o 
   0   9  16       11.26       16.86      4.00 o 
   1   9  16       24.29       22.12      4.85 o 
   2   9  16       24.61       22.01      4.37 o 
   3   9  16        1.46        2.34      5.35 o 
  -4  10  16        0.40       -0.08      3.52 o 
  -3  10  16        0.57       -3.28      3.37 o 
  -2  10  16       19.16       14.26      6.68 o 
  -1  10  16       11.59       13.75      5.68 o 
   0  10  16        4.60        4.69      3.45 o 
   1  10  16       14.75       14.03      4.68 o 
   2  10  16        1.18        1.16      3.52 o 
  -9   1  17       19.66       26.67      3.99 o 
  -8   1  17        1.22        2.10      2.88 o 
  -7   1  17       16.54        8.40      2.91 o 
  -6   1  17       45.36       49.53      4.16 o 
  -5   1  17       88.29      103.13      5.58 o 
  -4   1  17        4.77        6.19      2.50 o 
  -3   1  17        0.75       -2.12      2.12 o 
  -2   1  17       35.67       43.41      4.77 o 
  -1   1  17       20.06       18.98      4.10 o 
   0   1  17       36.55       41.37      3.46 o 
   1   1  17       51.15       48.69      3.75 o 
   2   1  17       14.32       16.26      3.44 o 
   3   1  17      168.20      203.31      9.80 o 
   4   1  17      232.92      262.82     11.19 o 
   5   1  17        0.14        0.67      4.25 o 
   6   1  17       24.80       25.33      5.52 o 
  -9   2  17        1.13       -0.72      3.56 o 
  -8   2  17        8.58        8.00      3.48 o 
  -7   2  17       28.75       42.18      5.02 o 
  -6   2  17        8.01       12.19      2.85 o 
  -5   2  17        1.29       -0.38      2.29 o 
  -4   2  17      151.51      148.33      5.68 o 
  -3   2  17       64.24       75.56      4.87 o 
  -2   2  17       10.99        9.24      2.64 o 
  -1   2  17        0.93       -0.58      2.01 o 
   0   2  17       42.36       42.41      3.52 o 
   1   2  17        9.82       14.92      2.79 o 
   2   2  17       96.92      103.88      5.88 o 
   3   2  17       18.18       10.40      3.34 o 
   4   2  17       34.32       41.18      9.19 o 
   5   2  17       46.22       45.47      6.02 o 
   6   2  17       40.68       46.11      9.02 o 
  -9   3  17        7.47        4.56      3.79 o 
  -8   3  17        0.76        2.86      4.53 o 
  -7   3  17       16.08       15.63      4.74 o 
  -6   3  17       41.61       50.84      4.04 o 
  -5   3  17       13.50        8.48      2.81 o 
  -4   3  17        2.76       -0.54      2.17 o 
  -3   3  17       14.70       12.10      2.67 o 
  -2   3  17       87.52       84.71      4.59 o 
  -1   3  17       83.55       82.33      4.46 o 
   0   3  17       20.51       18.87      2.78 o 
   1   3  17       41.89       40.85      3.50 o 
   2   3  17       65.41       74.07      4.77 o 
   3   3  17       65.08       67.97      5.56 o 
   4   3  17        0.38        2.34      3.78 o 
   5   3  17        4.94       -0.33      5.35 o 
   6   3  17        1.53       -5.01      5.35 o 
  -8   4  17       14.24       11.10      5.34 o 
  -7   4  17        3.29        3.06      3.07 o 
  -6   4  17        2.84        6.79      3.28 o 
  -5   4  17        5.33        3.15      2.75 o 
  -4   4  17        6.07        6.82      2.93 o 
  -3   4  17        5.28        2.50      2.62 o 
  -2   4  17       20.13       19.07      2.84 o 
  -1   4  17       27.35       30.64      4.41 o 
   0   4  17        1.23        3.70      2.33 o 
   1   4  17        0.87        0.78      2.60 o 
   2   4  17       13.32       16.23      3.44 o 
   3   4  17       24.93       16.88      4.49 o 
   4   4  17       12.42        8.35      4.51 o 
   5   4  17       13.24        6.01      6.35 o 
   6   4  17        0.10        6.35      6.35 o 
  -8   5  17        0.61        2.06      3.32 o 
  -7   5  17       15.49       11.42      3.58 o 
  -6   5  17        2.70        3.85      2.99 o 
  -5   5  17        2.78        1.11      2.70 o 
  -4   5  17       31.49       32.42      4.96 o 
  -3   5  17        0.29        4.25      2.74 o 
  -2   5  17       17.18       15.37      3.33 o 
  -1   5  17       37.42       43.73      4.30 o 
   0   5  17       17.94       17.43      3.48 o 
   1   5  17        9.00        4.40      4.50 o 
   2   5  17       35.50       37.72      4.24 o 
   3   5  17        0.30        3.21      7.02 o 
   4   5  17        0.25       -3.66      3.66 o 
   5   5  17        5.81        4.46      4.00 o 
  -8   6  17       41.42       47.45      9.69 o 
  -7   6  17        0.04        2.15      3.17 o 
  -6   6  17        0.35        1.08      2.81 o 
  -5   6  17        0.01       -0.15      3.11 o 
  -4   6  17       27.09       21.02      3.62 o 
  -3   6  17      124.08      126.02      6.21 o 
  -2   6  17       17.78       19.53      3.52 o 
  -1   6  17        0.36       -0.47      3.51 o 
   0   6  17       32.86       40.38      4.35 o 
   1   6  17      118.88      114.31      6.35 o 
   2   6  17       76.85       83.66      5.59 o 
   3   6  17        8.33       13.38      4.37 o 
   4   6  17        0.21        0.05      3.61 o 
   5   6  17        2.80        7.24      4.37 o 
  -7   7  17        0.97        4.89      4.13 o 
  -6   7  17       38.92       48.37      4.90 o 
  -5   7  17       16.60       21.27      5.48 o 
  -4   7  17        0.46       -2.57      2.57 o 
  -3   7  17        0.01       -1.89      2.51 o 
  -2   7  17       10.30       11.77      3.19 o 
  -1   7  17      131.41      142.04      7.02 o 
   0   7  17       46.91       53.49      5.99 o 
   1   7  17        1.46       -1.92      2.89 o 
   2   7  17        8.55        4.74      2.94 o 
   3   7  17       17.84       29.60      5.18 o 
   4   7  17        9.42        8.35      6.35 o 
  -6   8  17        6.47       10.23      4.25 o 
  -5   8  17        0.02       -0.43      3.45 o 
  -4   8  17        0.02       -1.50      3.31 o 
  -3   8  17        8.71        4.07      3.42 o 
  -2   8  17        3.43        0.58      3.37 o 
  -1   8  17        1.33        1.35      3.45 o 
   0   8  17        1.47        8.77      3.76 o 
   1   8  17        0.89        3.62      4.18 o 
   2   8  17       13.57       14.51      6.01 o 
   3   8  17        0.08        3.68      6.01 o 
  -5   9  17       27.36       28.05      5.22 o 
  -4   9  17        0.31       -0.15      3.66 o 
  -3   9  17        4.83        5.29      3.66 o 
  -2   9  17        7.19       15.26      4.09 o 
  -1   9  17       24.00       24.48     10.36 o 
   0   9  17        3.76        2.03      3.68 o 
   1   9  17        3.41        3.16      3.52 o 
   2   9  17        0.14        8.97      4.01 o 
  -2  10  17        0.16       -0.67      4.01 o 
  -1  10  17        1.51       -1.34      3.28 o 
  -9   0  18       37.27       47.79      9.69 o 
  -8   0  18       37.88       38.89      6.23 o 
  -7   0  18       13.31       14.87      4.73 o 
  -6   0  18       62.21       60.63      6.49 o 
  -5   0  18       94.83       99.24     11.70 o 
  -4   0  18       11.03       19.81      4.37 o 
  -3   0  18        0.02        0.33      3.68 o 
  -2   0  18       49.98       51.39      5.42 o 
  -1   0  18        8.84        9.07      3.66 o 
   0   0  18       68.43       70.31      6.26 o 
   1   0  18       75.89       86.07      6.85 o 
   2   0  18       56.16       42.31      5.31 o 
   3   0  18        0.20       11.53      4.25 o 
   4   0  18       77.17       91.56     10.69 o 
   5   0  18      106.65      102.59     11.70 o 
   6   0  18      116.70      125.65     13.37 o 
  -8   1  18        0.55        0.19      3.14 o 
  -7   1  18        3.15        6.40      2.91 o 
  -6   1  18       19.82       24.45      3.54 o 
  -5   1  18       14.61       18.66      3.00 o 
  -4   1  18       24.06       24.86      3.27 o 
  -3   1  18       51.11       51.76      4.00 o 
  -2   1  18       58.11       55.81      4.13 o 
  -1   1  18       14.54       17.73      2.80 o 
   0   1  18        8.21        3.70      2.98 o 
   1   1  18        9.64        9.11      2.63 o 
   2   1  18       62.07       64.58      4.47 o 
   3   1  18       35.37       36.00      4.43 o 
   4   1  18       30.36       35.59      5.79 o 
   5   1  18        7.66        7.55      4.81 o 
   6   1  18        7.00       12.62      5.08 o 
  -8   2  18        0.99       -3.46      3.46 o 
  -7   2  18        3.13        9.51      3.08 o 
  -6   2  18       11.61        9.37      2.88 o 
  -5   2  18       20.29       18.88      3.17 o 
  -4   2  18       14.09       13.68      2.88 o 
  -3   2  18       12.01       14.09      2.83 o 
  -2   2  18       10.20       10.92      2.71 o 
  -1   2  18       46.97       50.87      4.77 o 
   0   2  18       10.51        9.82      2.65 o 
   1   2  18        0.96        3.16      2.44 o 
   2   2  18        4.79        6.05      2.89 o 
   3   2  18       11.64       13.11      3.60 o 
   4   2  18        1.61       -0.26      3.76 o 
   5   2  18        5.85        8.69      6.35 o 
  -8   3  18        0.05       -1.08      4.00 o 
  -7   3  18        0.34        2.58      3.32 o 
  -6   3  18        0.38        0.13      2.94 o 
  -5   3  18        6.07        5.91      2.99 o 
  -4   3  18        0.57        2.04      2.44 o 
  -3   3  18       20.07       25.55      3.21 o 
  -2   3  18       49.90       49.98      3.93 o 
  -1   3  18       36.15       42.77      5.11 o 
   0   3  18        3.20        6.27      2.70 o 
   1   3  18       18.19       21.45      3.19 o 
   2   3  18       55.06       57.47      4.92 o 
   3   3  18       21.15       19.30      4.71 o 
   4   3  18        2.90        7.38      5.85 o 
   5   3  18        0.07        2.67      6.01 o 
  -8   4  18       15.68       22.26      5.17 o 
  -7   4  18        1.14        2.07      3.19 o 
  -6   4  18        0.45        3.56      3.52 o 
  -5   4  18        2.40        2.71      2.97 o 
  -4   4  18       25.89       25.05      6.07 o 
  -3   4  18      127.50      132.98      7.25 o 
  -2   4  18        3.74        3.05      3.05 o 
  -1   4  18       43.03       44.61      4.41 o 
   0   4  18      154.88      166.26      8.46 o 
   1   4  18       46.60       56.36      5.04 o 
   2   4  18        7.13        9.91      3.34 o 
   3   4  18        0.49        0.68      3.66 o 
   4   4  18       23.44       15.06      4.81 o 
   5   4  18       28.45       31.19      5.66 o 
  -7   5  18       18.33       27.96      5.52 o 
  -6   5  18       71.50       77.22      5.98 o 
  -5   5  18       13.12       17.18      4.06 o 
  -4   5  18       12.47       10.53      3.32 o 
  -3   5  18       16.14       13.48      3.29 o 
  -2   5  18       14.04       13.58      3.43 o 
  -1   5  18      102.14      113.86      6.39 o 
   0   5  18       26.34       31.12      4.26 o 
   1   5  18        3.97        2.69      3.13 o 
   2   5  18       90.86       95.36      6.12 o 
   3   5  18       51.86       58.82      6.49 o 
   4   5  18       18.53       26.94      7.52 o 
   5   5  18        4.16        4.68      6.35 o 
  -7   6  18        5.15        4.31      3.47 o 
  -6   6  18        0.06       -1.60      3.05 o 
  -5   6  18        0.53       -2.24      2.88 o 
  -4   6  18        0.43        3.25      2.94 o 
  -3   6  18        0.44        2.11      2.76 o 
  -2   6  18       10.52       14.71      5.44 o 
  -1   6  18       30.68       34.07      4.18 o 
   0   6  18       43.57       48.56      4.79 o 
   1   6  18       23.34       20.95      4.60 o 
   2   6  18       16.06       14.85      3.66 o 
   3   6  18        0.06       -0.16      3.66 o 
   4   6  18        1.12        1.00      4.25 o 
  -6   7  18       25.40       31.79      6.52 o 
  -5   7  18        5.42        9.70      3.58 o 
  -4   7  18        0.30        3.14      2.99 o 
  -3   7  18        8.48       15.21      3.52 o 
  -2   7  18        8.00        6.72      3.33 o 
  -1   7  18       47.13       56.82      7.17 o 
   0   7  18       21.31       18.25      4.38 o 
   1   7  18        0.11        1.65      3.04 o 
   2   7  18        5.07        0.86      3.14 o 
   3   7  18        2.72        8.09      4.13 o 
  -5   8  18       25.33       24.58      4.98 o 
  -4   8  18       50.58       63.67      6.57 o 
  -3   8  18       35.22       34.75      5.13 o 
  -2   8  18        0.02        1.35      3.76 o 
  -1   8  18       52.29       57.91      6.09 o 
   0   8  18       57.32       54.34      8.52 o 
   1   8  18       31.29       41.84     11.19 o 
   2   8  18       11.00       13.28      4.42 o 
  -2   9  18        5.60        6.92      3.93 o 
  -1   9  18        4.75       -1.94      3.45 o 
   0   9  18        1.53        1.00      4.68 o 
  -8   1  19       14.40       18.28      4.35 o 
  -7   1  19        5.43        3.62      3.05 o 
  -6   1  19        2.22        6.56      2.96 o 
  -5   1  19       32.00       35.59      5.21 o 
  -4   1  19       14.35       18.58      4.35 o 
  -3   1  19        0.37        1.27      2.50 o 
  -2   1  19       10.28       11.02      2.80 o 
  -1   1  19        3.07        6.05      2.58 o 
   0   1  19        5.61        6.09      2.57 o 
   1   1  19       15.10       19.87      3.12 o 
   2   1  19       12.69       18.87      3.34 o 
   3   1  19       61.10       60.45      4.61 o 
   4   1  19        0.04        0.03      3.39 o 
   5   1  19        3.25        1.71      4.60 o 
  -8   2  19       11.76       14.81      4.11 o 
  -7   2  19        0.06       -3.21      3.21 o 
  -6   2  19       19.83       29.09      4.37 o 
  -5   2  19       85.86       78.37      7.33 o 
  -4   2  19        3.12        0.43      2.53 o 
  -3   2  19        8.08        9.43      3.80 o 
  -2   2  19       37.93       28.48      3.39 o 
  -1   2  19       81.91       81.33      4.80 o 
   0   2  19       56.51       58.07      4.29 o 
   1   2  19       38.82       40.72      3.89 o 
   2   2  19        2.09        5.21      2.83 o 
   3   2  19       52.90       61.77      4.75 o 
   4   2  19       25.98       37.40      5.89 o 
   5   2  19       34.23       39.43      8.69 o 
  -7   3  19       14.66       19.05      4.32 o 
  -6   3  19        7.33        5.31      3.46 o 
  -5   3  19       14.03       22.54      4.13 o 
  -4   3  19        2.89       -0.21      4.05 o 
  -3   3  19      123.99      126.48      6.62 o 
  -2   3  19        8.64        1.66      2.93 o 
  -1   3  19        0.01       -2.34      2.70 o 
   0   3  19       24.21       28.61      4.03 o 
   1   3  19       61.89       64.17      5.75 o 
   2   3  19       31.35       36.64      4.45 o 
   3   3  19       30.78       41.07      7.57 o 
   4   3  19       30.92       37.61      7.02 o 
  -7   4  19        1.84        1.67      3.59 o 
  -6   4  19        8.89        9.44      3.72 o 
  -5   4  19       11.60       13.36      3.66 o 
  -4   4  19        0.97       -0.50      2.90 o 
  -3   4  19        7.08       15.29      3.51 o 
  -2   4  19        9.81       13.04      4.65 o 
  -1   4  19        2.65        1.39      3.07 o 
   0   4  19        0.93       -0.22      2.89 o 
   1   4  19        2.43        2.03      3.07 o 
   2   4  19       22.34       24.35      6.55 o 
   3   4  19       19.53       29.51      5.77 o 
   4   4  19        3.06        2.44      4.23 o 
  -6   5  19        1.91       -2.61      3.38 o 
  -5   5  19        0.32        3.93      3.27 o 
  -4   5  19        1.33        3.88      3.81 o 
  -3   5  19       84.87       90.62      8.73 o 
  -2   5  19       15.88       21.84      3.88 o 
  -1   5  19        2.94        2.96      3.13 o 
   0   5  19        2.05       -2.21      2.93 o 
   1   5  19       22.89       28.88      4.24 o 
   2   5  19        9.96       13.68      4.17 o 
   3   5  19        0.92        7.04      3.47 o 
  -6   6  19        0.01       -2.42      3.24 o 
  -5   6  19        4.48        6.30      3.49 o 
  -4   6  19       21.90       23.08      4.21 o 
  -3   6  19       41.60       48.96      5.39 o 
  -2   6  19        4.38        8.65      5.37 o 
  -1   6  19       42.15       47.17      6.79 o 
   0   6  19       43.21       52.84      5.10 o 
   1   6  19       10.33       12.87      3.77 o 
   2   6  19        0.51        1.49      3.19 o 
   3   6  19        0.23       -2.57      2.88 o 
  -4   7  19        0.04       -2.12      3.12 o 
  -3   7  19        0.29       -1.64      4.64 o 
  -2   7  19        7.25        7.23      3.29 o 
  -1   7  19       15.08       15.18      3.82 o 
   0   7  19        0.23        3.39      3.23 o 
   1   7  19       13.42        7.76      4.09 o 
   2   7  19       32.42       41.77      7.69 o 
  -2   8  19        0.11       -1.13      3.61 o 
  -1   8  19        2.31        1.55      4.00 o 
  -7   0  20        0.27       -0.12      4.47 o 
  -6   0  20       46.41       39.29      5.79 o 
  -5   0  20       30.12       31.91      5.79 o 
  -4   0  20        6.22        1.69      3.89 o 
  -3   0  20       29.34       30.72      5.18 o 
  -2   0  20       68.85       72.02      6.85 o 
  -1   0  20       25.69       30.31      5.18 o 
   0   0  20       16.95       19.34      4.71 o 
   1   0  20        0.11       -3.37      3.37 o 
   2   0  20        9.68       12.09      4.37 o 
   3   0  20      143.96      139.90     10.02 o 
   4   0  20        4.82       15.90      5.51 o 
  -7   1  20        3.81        9.30      4.01 o 
  -6   1  20        0.00       -2.25      2.83 o 
  -5   1  20       27.67       25.12      3.71 o 
  -4   1  20       28.09       30.57      3.70 o 
  -3   1  20        6.16        2.36      2.79 o 
  -2   1  20        0.29        0.51      2.44 o 
  -1   1  20       22.94       28.56      4.24 o 
   0   1  20       16.02       19.56      3.22 o 
   1   1  20       32.39       29.05      3.67 o 
   2   1  20        4.88        8.09      3.02 o 
   3   1  20        1.05        7.35      3.22 o 
   4   1  20        4.15        3.60      3.58 o 
  -7   2  20        9.09        9.22      6.27 o 
  -6   2  20        4.61        6.71      3.40 o 
  -5   2  20        1.76        5.61      3.51 o 
  -4   2  20        1.96        1.14      3.07 o 
  -3   2  20        2.90       -2.67      2.67 o 
  -2   2  20        1.37        2.44      2.71 o 
  -1   2  20        3.06        1.80      2.81 o 
   0   2  20        9.33        6.61      2.82 o 
   1   2  20       14.50       21.63      3.86 o 
   2   2  20       25.10       25.51      4.35 o 
   3   2  20       16.73       14.63      3.88 o 
  -6   3  20       11.79       11.49      3.88 o 
  -5   3  20       33.46       40.42      4.93 o 
  -4   3  20       27.10       35.00      4.62 o 
  -3   3  20       22.71       37.92      4.61 o 
  -2   3  20       18.85       15.00      4.97 o 
  -1   3  20        7.13        2.78      3.27 o 
   0   3  20       17.16        9.95      3.43 o 
   1   3  20       37.49       44.16      4.82 o 
   2   3  20        5.87        6.78      3.53 o 
   3   3  20        0.22        1.99      3.40 o 
  -6   4  20        1.14        4.88      3.51 o 
  -5   4  20        3.39        2.57      3.29 o 
  -4   4  20        0.59        0.43      3.23 o 
  -3   4  20       15.59       11.98      3.68 o 
  -2   4  20       32.20       48.65      5.05 o 
  -1   4  20       20.91       22.74      3.96 o 
   0   4  20        2.21        0.65      3.13 o 
   1   4  20       15.07       11.44      4.74 o 
   2   4  20        2.10        8.54      3.73 o 
   3   4  20       15.93       24.94      4.52 o 
  -5   5  20        0.21       -1.08      3.38 o 
  -4   5  20        0.07        7.58      3.44 o 
  -3   5  20        0.01        0.56      3.07 o 
  -2   5  20        0.47       -0.84      3.74 o 
  -1   5  20        0.05       -0.58      3.05 o 
   0   5  20        8.40       10.06      3.44 o 
   1   5  20       25.87       26.91      4.28 o 
   2   5  20        1.82        2.24      3.29 o 
  -4   6  20        0.00        0.16      3.23 o 
  -3   6  20        0.43       -1.20      3.17 o 
  -2   6  20        0.07       -1.41      3.02 o 
  -1   6  20        2.70       -0.55      3.19 o 
   0   6  20        0.00       -3.42      3.60 o 
   1   6  20        6.02        8.45      3.77 o 
  -5   1  21       13.32       12.28      3.92 o 
  -4   1  21        0.39       -2.05      2.70 o 
  -3   1  21        3.20        5.12      2.87 o 
  -2   1  21       21.93       17.08      3.38 o 
  -1   1  21        4.26        0.18      2.82 o 
   0   1  21       42.79       50.62      4.40 o 
   1   1  21       12.49       11.82      3.22 o 
   2   1  21        0.50       -1.43      3.07 o 
  -5   2  21        0.08       -0.73      3.61 o 
  -4   2  21       13.57       21.57      4.31 o 
  -3   2  21       21.94       25.61      4.43 o 
  -2   2  21       50.10       52.37      5.38 o 
  -1   2  21        1.90        1.58      3.29 o 
   0   2  21        0.56        0.66      3.17 o 
   1   2  21       21.15       20.20      4.85 o 
   2   2  21       14.89       23.17      4.32 o 
  -5   3  21       23.76       29.31      4.87 o 
  -4   3  21       93.35      110.03      7.10 o 
  -3   3  21        0.06        3.42      3.59 o 
  -2   3  21       45.52       50.30      5.32 o 
  -1   3  21       20.00       13.70      7.48 o 
   0   3  21        1.19        5.58      6.20 o 
   1   3  21        1.08        3.01      4.57 o 
   2   3  21        3.01       -1.87      3.93 o 
  -4   4  21        0.40        4.08      3.47 o 
  -3   4  21        0.02        1.80      3.29 o 
  -2   4  21        0.24       -1.22      3.32 o 
  -1   4  21        2.48        4.06      3.46 o 
   0   4  21        7.06        5.54      3.63 o 
   1   4  21       13.16       23.64      6.32 o 
  -3   5  21       11.48        7.70      4.42 o 
  -2   5  21        0.86        0.13      3.39 o 
  -1   5  21        0.85       -4.70      4.70 o 
  -3   0  22       11.16       13.53      6.85 o 
  -2   0  22        5.24        2.17      4.25 o 
  -1   0  22        0.32        0.50      4.25 o 
   0   0  22        5.48        1.34      4.25 o 
  -3   1  22        0.33       -3.19      3.19 o 
  -2   1  22        5.62        4.62      3.59 o 
  -1   1  22        3.34        1.00      3.39 o 
   0   1  22        0.38       -2.42      3.12 o 
  -3   2  22        3.39        2.23      3.56 o 
  -2   2  22        0.21       -0.67      3.67 o 
  -1   2  22        0.57        0.78      3.52 o 
                                                 
